# Supplementary material for: An Early Miocene kentriodontoid (Cetacea: Odontoceti) from the western North Pacific, and its implications for their phylogeny and paleobiogeography
Source: PLoS One. 2023 Feb 15;18(2):e0280218. doi: 10.1371/journal.pone.0280218 (PMC9931143; doi:10.1371/journal.pone.0280218)
Supplement: S2 File — (NEX) [file pone.0280218.s002.nex]

#NEXUS
begin data;
dimensions ntax=107 nchar=388;
format missing=? symbols="0~9ABCDEF";
matrix
Georgiacetus_vogtlensis ??000?20000000?0220000??0?000011?0???0?0000002205??0000?0?0???000320222???00?1?000?040000000?01?00??0000?0??00000?0000200?????0000000?000?000?0?00{12}20002000?000000{23}2?0?00000?00100000???00000?0???00??0?1?4201?0000??00??3?0?0?0000000?0?????????0?0{12}????000??0????????????????0?????00????0????0?000?00??0????001??0??0???0?????????{234}{01}?00{45}00???????????????00??????????????????????????????????????
Zygorhiza_kochii ?000002000001{01}00220000000000001000?0000000000220?000000?0?000?0{12}0300222??001?00000?040000000001?00??0000?00?0000010000220?00??0000000?010?000?0??02?0002000?00?101??00000100001100000??0000{23}000?0000000?10??0??00?1?0???????0010010010000000000210??2?000?10??00?0??10??????00{01}0???000000??0000001000000????0?0???0?00?00?0000??0000???0???000???0?00????0?0????000?????????????????????????????????
Archaeodelphis_patrius ????????????10???10?????????????????????????03302?0100?0211?000?1?0???????0202010000000000???01??0?00020?00?0101???00011?????{12}?000100??10??100?00{01}{01}{12}{012}?02000??0010?110?00000?????10000???100?000?0000?00??04{12}00?00?10011??3?3?01101000000??1?0?0010??1{01}???012??0?01?11?{123}?????????????010??{01}?????01????0?0????????01??????????????????????????????????????????????????????????????????????????????????
Xenorophus_sloanii ??000?000110101?210020????001010?0??????????0231200100?2111??0021?0?????001{456}0{345}0101?000010000001?00?00010?0??0102???00021?????2?000100??0000100?0??1????1????????????????????????10000???0?0?0?????000???????????????????????????????????????????????????????????????????????????????????????????????????????????????????????????????????????????????????????????????????????????????????????????????
Agorophius_pygmaeus ??????0?????01??21???0??0???0????0?0?0?000??02?23???01?11010?0020101000011141301010?00000000001?00?00000??0400{12}????00011?????{12}10?0?00??10001001012121000100110?1000200110000??11??????????0?????0?00?????????0????0??1?11{234}0??0????????00?????????????????????????????????????????????????????????????????????????????????????????????????1{45678}?0???????????????????????????????????????????????????????
Patriocetus_kazakhstanicus ?2000?0?01??121?21?000????000010?0??????0??00?01?01?01?01?10001?0001001011141401010001000000001?00??0?00?0?4001{01}???0?002?????1?0?0200?000001001002??{01}00010011??1001100010100???10??00?????????????00????????02?0??30??11?{234}1300101???001??????????????????{01}?2????????1??????????????????????000??100?????????????????????????????????????????????????????????????????????????????????????????????????
Orycterocetus_crocodilinus ?2000?0{01}010?0110200131??????0?01?2??????????01121??????11010010101211{01}{01}1122{45}1{45}0011001101000001000?11110??00?0001???{01}0041??????00002?0??1??001?00030?0?00011110?00122000010?4??0110200??21003000?0000?10?3?13?1?00?2002100?0001012{23}1?100???000?0001012{123}2??10012110010{01}0210211000131???2100100?200?00?00011121?00112011110?021????????????????????????????????????????????????????????????????????????
Physeter_macrocephalus ?210110111100110200131?0?011?0???201{01}{45}00000200{01}30021100110102110002111101025?500111001010000023000011100{12}00?0000??01?????2??0100?0100??1??00101?030?010?0110110000?21{01}0010?4020000200??22003000?000011??11300?001?300111040011002301?000101001000100{23}?20231123110000101101110001320002100400020011100001111?1?011201111020{12}1010112241{34}4101{56}0?12100000000111000001101?11000?0?0?????0000000010??01211
Kogia_breviceps  ?010110011101110200111?0?0???0???20{01}101000020112112111021010010{12}0221111100?6050011100?110000023200011100?00?0001??01?0?{01}22??0????????0??0?00010?03??011?0111110110?211000004?20010210??21000000?0000101?30?311002??000100{34}0011101301100110100102010123202311120100000022{12}1?2110131002110021001201000000111111101120111102020003010221521?040113100200100110000000101011000?0?0?????0000002010??01001
Tasmacetus_shepherdi ?20011100022111000011100?0110001001?25010002??{01}120310112121030100021011001061501010021110110001100100120{12}1071001001020240{12}??01101010000112021?2003??001010{23}011000012001102130200?1110?120000111?00000311102310?0103100111{34}00111003?111021?100100000023102211231200111111?212010032000010021000211000000110211000120101012000113020?216310160101{01}0?20??010010??101100?0001100?0?????10001111011110101
Berardius_bairdii ?200120000121210210113?0?0????????112210010201{01}2103100031210201{012}1021011011062501011021100110002100100110{12}0060000000010130???01201010000011021?2003??00?01030110000020111020{34}020011110??200011?1?00001301002410?010310010?{34}000110130110021010010{12}000123102?1113110130001132210100340002100?000111?00000011121100012012111200001?0???215310?6000100010010101100010100100011110?0?????1000112101111?{12}01
Ziphius_cavirostris ?200121{01}002212102{01}01?1?0?0????????10231001020101{123}03100131210000{01}00210110100615010110211000110{01}3100100120{01}004100200{01}000140???9{01}10101000010102101002??10101030111001020011021{34}02{01}010100??20001111?00001311002310001?310111?{34}00111103{01}110021?100100100023102111?301003011133222010032000210011100211000000110201000120121012110012020?2164101{56}010{12}00000010{01}0{01}00??1011010000110000?????10001111011110101
Mesoplodon_ginkgodens ?200121{01}10121210010113?0?0????????11231001120112103100?302100011?021011011061501011021110010002200100120{12}0061000001020240???01101?10001111021?1003??0010?0201110010{12}00200213?22211?00??200??1?1?00001311{01}02410?11?310????{34}0?11110301100110000101000123102?111311002{01}111121210100340001100?11002110000011112?100?120121?02100102020?216411260?020000001010000??1010000000110??0?????100011310?11??101
Xiphiacetus_bossi ?200120000221240311111?0?0110001?2???701000?0200{23}0111{01}1010110002002101100206{12}501111021000010101100?00110?00600010000200202??01001020000200020010030000{01}{01}?0211110002200010211?1{12}100100??131001?0??01001?010??10010?3102100{34}0001100100100001100?01001023?3?{23}11120100101111301{02}001134???2000{12}00?01110010010??200{01}00101021002000????00100???01{345678}01???0?0001102020001001?2???????????????????????????????0
Simocetus_rayi   ?0001200001001102100200?0000101000?0?010?1?00101001111??31100011000{12}0010021323010000400?0?00001200?000{12}??0020010???00010??010110322000010201000001{12}?100210001?010031?0210102?11000?00???3000010????0?20?001320?00020011?12???01?0?0001?0??1????0001?13?00011{01}?0?01{123}1?1?????????????0110??{01}?0?????00?????????????01??????????????????????????????????????????????????????????????????????????????????
Lipotes_vexillifer ?20001000222013001012100?0110101210106011000240210211013201000100022011012051501111001100000000100?00100120?00010010?123220001003110000202111011030?000110311101021200110001011102101000321312101010011031{01}131002031121003010111131110100?00010211012320031110121120102110200111340002010210010110000000102100001010211111010?2020000{56}5001{34}110{12}200210000202000011122?0011111020?10010??00310?0000000
Parapontoporia_sternbergi ?2000?0112221130310111?0?0110??1?2???{67}?110??22021021?01?10?1000{01}00210110110{45}1501111001100000001?00?00100000?00000100{12}13{12}220?11000110001112111020030?0110?021110102320010010113{12}{02}12101000??1?1?1?00101???{123}0??20?0{12}03102110303011002000010?????0?21101{12}{23}?0???11{23}????2{01}{01}?21{12}1{01}?????{23}10?0{12}1?????0????00?????10?0????00????1???????????????????????????????0?????????????????????????????????????????????
Inia_geoffrensis ?200010{01}1022113011012100?0110111100106010000231310211013101000{01}{012}002101100206{12}501010011110000001020?00100000?00000010?1{12}120001?0031100101001110210{23}00010{01}1030111101120011010{01}1311?210110??0{01}3120?10100???30322{01}0120310211030{123}0111{13}{12}{01}100110101020201013?20?31112020000101020{01}100{01}02211021101100021100001111020010{01}10100111110000110010034011111012100001000100000?212??0001110?20?10010??00110?0011011
Pontoporia_blainvillei ?20001001022113011111100?01100012200070110000311102110101010{01}0110{01}21011002051501111031110001001020?00100000?0001120000{234}202001?10011000010201001001000100103111010001011100010321121011103100121?101011{01}2102221?0203102000313010012{01}1101101010?0101013?20?311130200101022102101013410020101110{01}21111001101020010001120110110010010020066011311002100001000000000?212??0001110?20?10010??0011010010000
Pliopontos_littoralis ??00??00?0??11??310?11?0?0??000122??????????0{23}0{01}{12}0?????1??10000{01}012101100205150111001111000000{12}010?00100000??0000200002?10101?100110010102011?11030?0?01103011?102{01}110110101022{12}121?1{01}00??{01}01?1?1?100???20??21?000310???030?011002010011??010?0100012???1?101300001010{12}110110?0134???1110?11?111?1100110??200?00??1221101000???1?2100{234}{123456}?1{12}{5678}1????????????????????????????????????????????????????????
Brachydelphis_mazeasi ?001010{01}001211102111?1?0?0??0????????40?1??103020011?0?21110101{12}0121011002051501110011110000001010?00110100?00010100?02211001?100110001102011010?30?011010{23}011?10001001000?1031212?010003{12}1?1?{01}?1?100002{23}???11??00{23}10{12}??0{23}0?111001?1?01001010101000{01}{12}??0131103000?10{01}02111{01}00001{34}4???1110?1001111110?1?0??????0?11122?1?11?0??????10???????????2??????????????10111?????????????????????????????????
Atocetus_iquensis ?{01}0111000012115001111100??110101220?150000010201103110110{12}1120110221011002031501111001100210001000?00100220?00000{01}0000?{23}010002200121101?02010020030?{01}1101020101100120{01}21000001{12}1121110100202121?10100110202{01}20?{12}0?310210030{02}10?001001001011201000{01}0{01}1?201?10030200{01}101{23}{12}100{01}0{01}0134?00{01}0104100110100101101020001?111201101?201??0201014?0117110{23}?????00012?00?0101121????????????????????????????????
Kentriodon_pernix ?101110100{12}2111021111?00?011000112???60?001?0101{23}0311?13201120010121010011051501110001100010001100?001000004000100000012020101100120020102011?10?30?0010102?10110112000101000210?210100???03121?10100???30??10?0??310210030001100{12}001000001201000101212013111302000010212000000134?00101030001101001011010200010001201101120??202100?65012{5678}01???????????????????????????????????????????????????????
Hadrodelphis_calvertense ?2000{01}010022114021110100?0110?{01}1?101040000000201103110?30010201200210100010{45}{12}5011100?1100?100?1100?001200{01}0?00?10000002412?101000121110100010011030????010211????2?200???0?00021?210100?0???1?1?10100?0??????0?1??3??2100103?0?00??0??????120101110110201?1112020010003320100101230002011?000110?0000110??00001000120011110??????2100{56}50??{345}01?1?1????10020?0??001101????????????????????????????????
Albireo_whistleri ?0101??000121140210?11???011000121?1?50?01020{23}1130311011111120020121011001062501010011111000001020?00111200??0010?00112322001?002120000201110?10020?001010301110012200100000022{12}1?101002221?110?00101000?0?{01}10?00?310?1??{34}03111002111001??020?0001011?201?111202100010311010?001340001110??0011?100001001000001010120110110010?2212011310?901??21120010021100001110?????????????????????????????????
Denebola_brachycephala ?300110?00001{01}1021011?2????????????????0????03?1?02??0???0?120?2?1???1?002452{45}01?1?001??101?011000??01111?0?????0100?21122??0?00311010?1121110100???{01}000???01??111??0?1?0001?2?1??1010????1??20?00100??0????????0?21????????01????????0???020?0???????201?1???0210???0?????10001???????10?100111???00?10??0?0011??1001?11100????????????????????????????????????111?????????????????????????????????
Delphinapterus_leucas ?31001000000112021011120?011???1010?111001?20202?011101211112012012101{01}00245{12}501010001111211{01}12110?00101021?00001100?213211001103120100112011010030?0000103011111002001001011{12}2212101010210{01}110?000110001133?1000?31021{12}04000110020110000102010???????2?131???0200???0?????00001??000??10?10?11{01}1??00010??0?0011??1001?1110010??02100??0???11??2110001012{01}00000?211??001111101010001111001101010102{12}
Monodon_monoceros ?3100100010011202{01}01?120?11110010?00??1001020112101110131?112012012101{01}00145{12}501010001111211{01}?2110?00102121?000?{12}100?021211001{01}03120100112111?1002000000?0211111100200{12}001010212121010102103110?00011000{01}13{23}10?00?310?1??300011002011001010201000?012?201311110100011031{12}210000034000{12}1103100110?000001010000011011001111101110000100{45}3?01{345}11?{23456}2110001000{01}000001101?00011111010?0001111001101000?02{12}
Odobenocetops_peruvianus ?4??000120000210??013110?111??????0?????????021?????????0011001202210111??3{23}0{45}000100011102?10?1000?0010?0?0?00012200?{01}3{12}0{02}??{01}??03???001?0?010?1001??000?103111??0?????0012110212?0101?00?11?110?0010?00?????0???20300??????30?11??1110?0??120?0010??2??01?11???1?0??1010?0?00?10?????{01}110?100?2??0000000??1???1???1?21?11100????02?0????????????????????????????????????????????????????????????????
Pterophocaena_nishinoi ????????????10??{12}11?????????0???????????????0011{12}03?10111011201201?1?11?11?{456}2501?1000??????10??00???0?1??2???0????????????{12}?0????????????????0?0?30?{012}110102?111002{12}20020010???22121010022213120?10100?00{123}0201??{01}??31121??303111002111011??0201000?01{01}??0131{12}1{23}0210?0?0{23}{12}10?00001{23}{23}0002?10?0101101000?110??0?0?11101201?01120???022101???????????????????????????????????????????????????????????????
Australithax_intermedia ??????00?0??11??011?????????0???????????????0{12}?03?311013001???010021011022341501?1?011111211001220?00111010?000{01}2100001{23}22101?012120?00102111?10?30?0010103?1110001200200?000322?21010????13121?11100???20??11??0?211?1??3031?100??01011?????1?????????0???????????????????????????00???????0???????????????????????????????????????????????????????????????????????????????????????????????????????
Lomacetus_ginsburgi ?110110010111210211?????????0?????????1????20111303110130?10?0010121011022331501?1?01111121100122??00101010?00001100?12{23}{12}2101?012120000102111?10?30?{01}?10?03?1??????????????0132102101010??13120?10100???20???0??????1????3?3??100???102?????????????????????????????????????????????????????????????????????????????????????????????????????????????????????????????????????????????????????????????
Miophocaena_nishinoi ???????1????11?0?1??????????????????????????0?11??3?10??101??0?101210101225{56}1501010001111211?01110?001??111?000101?0?0???2?0010?????????021110?????????????0???????????????0?????21010??????120??01?0?????????????????????????????????????02010001011??0??111?0?00??????201?0?0???00?111??01011??00?????????????????????????????????????????????????????????????????????????????????????????????????
Archaeophocaena_teshioensis ???????1?????1?0????????????????????????????0???????????????????012{12}0?01220{56}?5?1?10??1111011001?10?001?2101?000101?0001?12?111?13120000?0???10???3????????????????????2??????????21010?02???1????01?????2?????????31?????????1?????????????????????????????????????????????????????????????????????????????????????????0????????????????????????????????????????????????????????????????????????????
Haborophocoena_minutus ???????1????1{01}??{12}1??????????????????????????0?10203110?2?011201{12}0021010022341501?1?00111111100111??00101000?00010100{01}22?121001011120000102111?10?3??0?1?102011?000{23}200200100032212?010102?1?120?1?10????10???1?00?310????3030100021?10?????????????????0????????????????????????????????????????????????????????????????????????????????????????????????????????????????????????????????????????????
Haborophocoena_toyoshimai ??????01?0??1{01}??{12}1??11???????????2?????????201111?311013011120110121010012341501010001111011011110?00101000?00011100?????210110?????????02111?10030?001010201100021200200100032?12?010102?12120?1?100100?0?1?0??0?310?1??3031110?211?011??02010001011?2013111202100010212010000132??021103110110?00001001?000011101201101100????????????????????????????????????????????????????????????????????????
Numataphocoena_yamashitai ??101?0???????1??1??12????11????????????0?120?1??0311012001120??00?????????5?50101000?111?110???10??0?010???000??10????2??????0??????????211?0100???00101???1?1002??0?2001?????11?1?10????1?1?0?????????????2?????31????????1????????0?1??0201000101{12}??01??11?0210??10???0?00001??0000110?110110???00?0???????11????01111100????2??01??????11?????20010?2?00001??10?????????????????????????????????
Piscolithax_boreios ??101?0010101110211?1???????000102????1?0?12011{01}2031101200112002002101102233{12}501?1?011111?01001220?00101{01}00??0001100121?22111?012120100102111?10?30?2?1010201????00200?????0?{23}2?12?0101?????120??1100???2031?0?0?????????{34}{01}???????????????020?0001011??01?10?302100010212{01}0000013{234}???{12}110?010110?00001001000??110{01}1201101?00???0?0?0?{012345}????{23456789}?1???????????????????????????????????????????????????????
Piscolithax_longirostris ?010010010101110211111????110001020??61?0?11011{01}2031101200112002012101102233{12}501?1?011111?0100122??00101{01}00??0001100121?22111?012?20000101111?10?30?2?10102?1100000200200000?{23}??121110?02213120?111001102031?0?000310?1??{34}{01}311?002??102?01020?0001011???1?10?302000010212{01}0000013{234}???{12}110?0??1???000011010000?110{01}120111110011?0?010?{012345}????{23456789}????21???????????????????????????????????????????????????
Piscolithax_tedfordi ?000010010101110211?????????00010?????????1?011{01}20311011?0103001002101102233{12}501?1?01111131100122??00101{01}00??0001100121?22111?012120000101111?10?30?2?10102?11000002002?0000?{23}??12101??02??3120??1100???203110?00?311?1??{34}{01}3111002?110?1?1020?0001011??01?10?3?2100010212{01}0000013{234}???{12}110?010110?000011010000?110{01}1201111?00???0??10?{012345}????{23456789}???????????????????11110?????????????????????????????????
Semirostrum_ceruttii ?010110110???1102111110??01?0001021?06200112011{01}???1?01??0???011002101?0213{56}1501??00?1111{123}01001?20?0010?100??0010100?01{34}10111{01}0020?010010210101003??00101031110000??012101130{23}21?2101012?213120?11100???????1?0??0211?1????30110010100210102010111012?2013111?02000?1021{23}1100001340001110?0101211000011010000011011221?11100???022101???01?010?21?21011121200011110?????????????????????????????????
Brabocetus_gigaseorum ???0???1?0???1?0?1??????????????????????????0110??311?????1????20?210100213415000100??????0??11?10??01{01}1001?0001?00??2?{23}?2?001?????????102111?1003??00?0??3????0?1??012?0000021112?01?????????????????????????0??????????{34}???????????0?1????????????????????????????????????????????????????????????????????????????????????????????????????????????????????????????????????????????????????????????
Septemtriocetus_bosselaersi ??????00?0??1{01}?0?11?????????????????????????02?{01}?????????011200?0?21010?21341501?1?001111?010?1210?00?11{01}01??0???100?22222???10????????10211??1003??001010201?00?0??1??0???00312??????????1?120?1110????20???1????211?1??{34}?31??002011010????????????????????????????????????????????????????????????????????????????????????????????????????????????????????????????????????????????????????????????
Salumiphocaena_stocktoni ??101??010???{01}1021??11?0?01?000102?1?61?0?1?0110??31??1???1??0?10?21010?21331501?1?0?1111011001??0??0101001??00?1?00?22410?????1212?1?0101?1??1003??0010?0201?0?01??102?0?00032?12??101?????1?0???1?0??1??????0???31????????????????1??101020?0?????????????????????10?12000000133??0{12}11???1?111??000?001?????1??{01}1201111?00???????0???????01?????????0????0??10100?????????????????????????????????
Phocoena_sinus   ?41001001010101021111220?0110001?201?4100?0202102031101200100012002{12}0{01}10213315010100{01}1111301101220?00101001?000?1100?21420?11?012120100100111?10030?0010103{01}110000?2001000001312121010002213120?111000013021??0000211??0???311100211001101020?0???01???01?11030200??10??1010000134???0110?100111??00011010000?1101120?1111??11??22?21??0???010?2112001012000??110?0??001111111110111001101101001?002
Phocoena_spinipinnis ?410010010101{01}1021111220?011000102011410011202102031101201100012002{12}0{01}1021331501010001111301101220?00101001?000?1100?21420?11?012120100100111?10030?00{01}0?03{01}111000?200100000?3{12}2021010002213120?111000013021??0000311??????3111002{01}110110?020?0???01??201?11{01}30200??10??10?0000134???1110?100111??000110100001110112011{01}11{02}011??22?21??0???010?2110001012020??11010??00111111111?111001101101001?002
Phocoena_dioptrica ?41001001011111021111220?0110001?201141001120210203110120111201{12}002{12}01{01}021331501010011111301101220?00101001?000?1100?21420?11?012120100100111?10030?001010{23}011{01}000?201101110?3{12}2021010002213120?1110000230211?0000211??????311?00211{01}011??020?0???01???0???103??????10??1021??0?33???111??110?21??0?01?01000????01120111??0011??22?31??0???010?211?0??????????11000?????????1?11?11???????11??????0{12}
Phocoena_phocoena ?41001001011101021111220?011000112021{456}1001020210203110120111201{12}00220110213{23}{12}501010011111301101220?00121000?000?1100?21420111?01212010010011101002000010?0{23}011000012001011101322021010002213120?11100002302101000021121{01}0{23}031110{01}2{01}1102101020?0001011?201311{01}302000010111010000134???11104100{01}211100011010000111{01}11201111120100022?3134001601052112{01}01010000??1101021001111111110111001101101001100{12}
Phocoenoides_dalli ?4100100101011102111122???110001020{01}1{456}10010201104031101201112012002{12}01{01}02{01}33150101001111130100122??001{01}10113000?1100?2{12}420111?012120100100111010030?0?10102111?000{12}20110110013{12}2121010002213120?11100002302301?00021121{01}030?1110020?102?01020?0101011?2013110302000010211120000133???1110{23}1101{12}1?{01}0001101000011110120111110010202{02}?3110?00{78}0106211{02}{01}00{01}10{01}00??11{01}0021001111111110111001101101001?001
Neophocaena_phocaenoides ?41001001000111021111220?011000101011{04}1001120111203110120111201{12}002{12}01{01}021331501?10001111001101220?00101001?000?{12}100?21410101?012120100100111?100300001010{23}{01}1100001200100000{01}312121010002213120?1110000130211?0000311?1?02031110021?0021?1020?0101011?2013110302000010211{01}10000134???111041001111{01}0001101000011101120111110010?022?21??00??010?2112{01}0101200000110{01}1??001111111110111001101101001?02{12}
Lissodelphis_borealis ?1101100101112202111112???11000102011{67}1001121101?13110110{01}11200200210{01}1011541401?110011102{01}101210??00102011?00011200?024220101103120000{01}02011?10030?0?10102{01}11?0000210200001131012?010002213120?101000102021?10100310?1??4{01}31110020?10??01020?0001011?201?111301001000{23}12110000132???21103110101?0010110101100101010011{01}111110??22?11??0???010?2110111112000??11010??00110?101000011011101101001?022
Cephalorhynchus_hectori ?31011001010112021111120?0110001?2011{56}1001120112?0311013011010120021011011552501?1000111001101{12}100?00102111?00010200?01{34}120101103120001202011010030?03101030111000?20?2000011312121010002213120?10100011?0210?010?{23}102100??31110?211101101020?0???????20131???0210???0?????10001???????10?1001011??00110??1?0011??1021?11110????22?11??0???01??21100010120100011110??00110?101000011011101101001?001
Lagenorhynchus_acutus ?310010120111{12}102111112?????0001220?161001?21101{01}131101001112012012101101155150101000111021001210??00102021?0001???0?0{23}4?20101103120001202011?2003000?1010{23}011?0012210100001?310121010022213120?101000102030?0?10?210?1??3{01}31111021?101?01020??01100??20?31113020000002120100001{23}{234}???{12}110{34}0101001000011010110010101001111101???0???21{12}6?0080??62112001111010??111102100110?101000011011101101001?002
Orcaella_brevirostris ?410011120001110211111??????0??1?0001{04}1001?101011031101301112002?12101101154{12}50101100111001101200??001122{12}1?0001???0?023?2010?103?20000212011?10020?0?10103011?100?200200001?3?212111010221?120?101000103031?0000?310????3031110020?001?01020?000001??201?1112011000102{12}112000013{12}???21103100100?0000110101000110010011111{12}010??22?1?{34}{34}?0?{56}01?42110111002000??1111{01}2?00110?101000011011101101001?001
Orcinus_orca     ?31011002110111{01}21111120?0110001?1011010011001111031101301102012?{01}2{01}01101{01}05150101100111021001{12}100?001020{12}1?0001???0?0?3?20101{12}0312000?202011?{12}0030?001010301101001210200104?011121010{01}02213120?1010001?302{12}10000??10?1??{34}0?1110020{01}1001011201000{01}01?0201?11131110010032102{012}0000{23}10002110?110100?00101101011001101100111111{01}1{01}?020?3154?013010{234}211200101?1?00?111{01}02?00110?101000011011101101001?001
Feresa_attenuata ?3101110200012102111112???1100010100101001120112?0311012{01}11120020121011011562501?1100111021001210??00102111?00010100?024120101100120101102011010030?0?10102011?1000200{12}0000{12}0311121010002213120?10100110202{12}?1010?310?1?04031111021?000?01020?0001011?2013111302000000{23}21110000133???1110{34}110101100001101011001101100111111011??22?21??0???010?2112001010100??11010??00110?101000011011101101001?002
Globicephala_macrorhynchus ?310111120001{12}11{12}1111120?01100{01}102000110010211111031101301100012?12101111056{12}50101{01}001110211012100?00102111?0000???0?014?20101200120101202011?00030?011010211100000211200004?12112?110102213120?101000102031?{01}010?31021??40311113301000101020?00{01}{01}011?201?1113000000003320{12}0000122???2110{34}100101?00101101011001110100111110010?022?316{456}?01{67}0?0{234}?1100011{01}2{01}200011?102000110?101000011011101101001?003
Grampus_griseus  ?310110000000110211111????11?0???211021001021112{01}0311012011120120021011001{05}6{12}50101100111020101211??00102{01}11?0000???0?014?20111103120000212011?00030?0?10102011?0001210{12}0000{12}?3?112111002221?1210101000102021?0110?310?1?04{01}31111030?000?01020?0{02}01011?2013111{012}01{01}0{01}1003{23}{12}1{12}0000134???2110{34}110101100100101011001110102111110110?022?314{45}?0{01}801?52110101110110??110102000110?101000011011101101001?002
Hemisyntrachelus_cortesii ?110010020101{01}50211111??????000111??001001?1011{12}{01}03110?2??112012?12{12}01101{01}551501?1?001110?1001210??00102{12}01??0010100?0???20101103?20?00202011?00?3??0?10102?11?0000200{12}0010103?112?0101?221?120?1?100012??{23}{12}????0?310????3?3111102??100????2?????001????1????2?2?????0????{12}0??01{23}{34}???{12}?10?1???0??000011???????10??1021?1111011?020?1?34?0?{45}01??111?????12020??111102????????????????????????????????
Peponocephala_electra ?1101110200012102111112???11000102001{45}1001120102?03110130111{02}012012201101156{12}501?1100111021101210??00102121?00010100?024120101203120001202011?20030?0?10102011?00002002001020312121010002213121?10100110302{12}?0010?310?1??4{01}31110021?000?01020?0011011?2013111202{01}00000{23}{12}1110000133???{12}100{34}110101?00001101011001010100111111011??22?21??????0???2112101110110??11110??00110?101000011011101101001?002
Pseudorca_crassidens ?31011102000111{01}21111120?0??000111011{01}1001000211103110130110{23}0020121011111{05}5{12}50101{01}0011102{01}{01}012100?001121{12}1?0001???0?024?20101103120100202011010030?02101020111{01}001200{12}00001?20112101010221?120?10100012303210010?310?1??30311100211000101020?0000011?2013111301001000{23}23120000132???210041101001000001010100010101001111110?{01}?022?3165?01{45}01?{01}1?111010{01}00000011?102?00110?101000011010101101001?003
Delphinus_delphis ?10011002022115001311120?01100011201171001120101212110110011{23}0020121011010551501010001110211012100?001021{12}1?00010110?014120101103120001202011?10030010101020111001120020000103{12}1121010002213120110100110202011110?310?1??{34}03111002{01}1101101020?0011012?2013110312100000212020000134???1110311010110010110101000101010011111011{01}1021?11{23}1?01{89}0??421121{01}1{01}10110??110102100110?101000011011101101001?002
Lagenodelphis_hosei ?010110020101250{12}131112???11000112011{67}100112010{12}?1211010101130020022001011551501?10001110?11{01}1210??00102111?00010110?024120101103120001202011020030?0?10102{01}11?001020020000103211210100{02}221312{01}?101001102020?1110?310?1004031110021?101?01020?0011011?201?11120210{01}0002121{12}0000134???1110{34}010101?00101101011001010100111110110??22?21??0???010?2112101112110??11110??00110?101000011010101101001?002
Sousa_chinensis  ?2001100021211502111112???110001?2011610010101{01}{01}?0311013001{01}00020121011011551501?11001110?{01}001{12}10??001{12}2111?00010100?0{01}4120101103120000202011?00030?0?10103011?{01}00021?2000011311121010002213120110100010?021??110?{23}102100??31110020?000?0?0?0?0?????????0?1???0200???1??????0001???????10?110101???001????1?0?????10????1???????20?21??0???010?211{02}101102110??111{01}0??00110?101000011011101101001?002
Stenella_attenuata ?200110{01}10121{12}5021211120?011000112011{67}1001120102?1{23}11011011130020122011011541501?11001110?{01}1012100?001121{12}1?00010200?024120101103120000202011?10030?01101020110001{01}20020000{12}0321121010022213120?1010011{02}2020?1110?310211?403111002{01}?101101020?0011012?2013111212100000212120000134???11103010101100101101011001{01}1010011{01}110110??22?21??0???01??2112101112{01}10001?110??00110?101000011011101101001?002
Tursiops_truncatus ?10011002011115021211120?0110001?2001{45}10010201012131101{012}0011{23}0120121011011{05}31401011001110211012100?00112?11?0001???0?033?????11031200?0202011010030003101020111{01}011200200{01}0{12}?3111210100{02}221{23}120110100112{23}02111110?31021{01}0{134}0{13}11100211{01}001010201001?011?20131113021101003121?1000132000211021101011000011010100010{01}11001101111111022?11{23}{12}0018010{34}211{02}{01}0111011000111102100110?1010000110111011010011002
Sotalia_fluviatilis ?1001100101211502111112???110001?2011{56}1001020101?0311013{01}01010020121011011541501?1000111021{01}01{12}10??00112111?00010110?0{01}4120101103120001102011?00030?0?10103011?000020?200001031212101010221?12001010001{02}?021??110?310?1?0??311100{23}1?000?01020?0???????201?1???0210???0?????00001???????10?010101???10110??1?0011??1001?1110010??20?21??0???010?211210110201{01}??11010??00110?101000011011101101001?002
Steno_bredanensis ?10011000112125021110120?0110001010{01}1{45}0000020{12}02?0{23}110110011100201220{01}1011551401?1100111021{01}012100?00102111?00010100?022220101103120001102011010030?0210102011?00102002000011322121010{01}0221?120110100110{23}02111010?31021{01}?40311100211{01}00101020?0011011?2?13111202100000{23}31111000133???{12}110{34}010101?00001101011001000102110111010??22?11??????0???2112101112{01}10??11010??00110?101000011011101101001?002
Eodelphinus_kabatensis ???????1?????{12}3?{12}???11???????????2??????0?121{01}????????????110?120?210?0111?{34}2501??0???1102?10{01}{12}000????1212??00???000?0?{23}?20101??????????????10?0?300{01}?1??0??1?1002120010010?????12?01012221?12???0100?10{23}02{23}{12}0?{12}??3102?0030?111???????????0201000001{12}?201311?30210{01}0?02{12}{12}0000001{23}{23}0001110?01010010000110100?0010101021111110?1??????????????????????????????????????????????????????????????????????
Papahu_taitapu   ?310??0000??11?0?1????0??0??0?????????????0?030120111110{03}011200201120110011314010100010?0110101200?0010?00040010000000130????11010100?000101001002??100010?11?000111001????00?1{01}1{12}10?????00???????00????????210?0?210212?2?2000???00???0??10?101001123?30011??010?1??0??0012000134?0?101??????????????????????????????????????????10????????????????????????????????????????????????????????????????
Waipatia_hectori ?????????????????????0????????21???1?????????????????????????00???????????1??????????1??0???????????0??????????????????????????????????????1?0?00???00001????10101310010010?0?1???????????0??0??????????????1?0000200??11211?00??2?000?0????????????????????????????????????????????????????????1???????????????????????????????????????????????????????????????????????????????????????????????????
Awamokoa_tokarahi ????????????????????20?????????1???1???????????????????????02???????????????????01?0?????????????????????????????????????????????????????????????????000??????0101?2001?001???????????????????????????????????00??{123}????11????0????????????10121101??23?20?111?12001010213020?00?230011011?00011??00?100011200?00001021{01}00020????0000??????????????????002?2000??????????????????????????????????????
Waipatia_maerewhenua ??00?00000??101?210?20?11?101010?0?0??0000110201201110?0101020020211011001152401010001000110000000?001200005001{01}0000{01}0120????{01}1000200?0001011?10?2??10001001110100{12}10010010001100{01}100?????0?100?00000???????11?000200{12}1113?1000002000000??101211111123?10211120200?0101100000001230011?11000011010011000??200100001021?00?20????00?0??????????????????????????????0?????????????????????????????????
Otekaikea_marplesi ??????0??????{01}?0?1??20????10??1????????????102?0?011???011?0200??2{01}????0??1{45}1{45}010100010?011000{01}{01}01000120110?00?000000013121?011010100?110101101003??00001?1?110100{01}110200000011??110??????0??0??????0???????1?01?02001111??1000??2?0?000??101211001123?10011110200101022201000013301111110001110100??001112?0?00001021110020????0000???????????????0?00??120??????0?????????????????????????????????
Otekaikea_huata  ?201??0?????11{12}??1?120???110??????????0110?102???011?1?011?02001??1???????0425011100010?011000{01}?01000120110?00?0000000{23}{12}1?1?0110101001010101101003??00101?2?1111000110100000011??1????????0?????????0???????1?01?02001111??1000?02100000??101211001123?100111{12}1201?01011201000013301111110001110100????111???0??????????????????00?0???????00?????10101021200000010?????????????????????????????????
Squalodon_calvertensis ?2100?000022121?310001??00101010?00??0?0000002012??10{01}?11?103012011101{01}010152{45}01110001000110?01000?00100?1060020???00010?????10000200?00010111100301130010211101001200010000?0001{01}110?????00110?0000??0?1{12}??00?0002002{01}01{234}10000002100000??10010111112{01}?2021110010000102120100101340000011200102110021010??2?0?00??1021000120???120???????1?01????????10?0121??00?11?1???????????????????????????????
Notocetus_vanbenedeni ?20001000022121?20?1010110100?00?1????0110?1020131?????11011200{01}02?1010002052511111001000010001100?00100?00?00?1???0???1?????210101????1?1011?{12}003?{01}{01}0{01}1102?11110002000100{01}1??11011000??310{23}111?1?00????{23}0??20?0??20??1211030000011010100010111100112312021111010000101032120011341121111200111110021000??000100001031000000???200????{0123456}??????????????102?02111??????????????????????????????????????
Squalodelphis_fabianii ?2000?0010221?402??1210?101000000101240110?201?1???????????020??022??000???5?5????100?0?0???0?1000000?101?0?0001010????{34}????????????????0?011?2?03??000?1???1?1{01}0??2??100001001???????????0?????????????????2??00?20?????1?100??2?0100?0?????{12}?111??23??0??11???????1????????????????11??????????002??1???0?0?0?????3??0??00????????????????????????????????????????????????????????????????????????
Prosqualodon_davidis ?0100100002111112000200000110000?00?10?0001?01020?1??1?010102{01}1{12}010100100014{12}501111011000110001000?00110?00500?0???00012?????{01}1000200?0101011?10?3??0000102?1101000310010100???002?0?0?0200{23}1?0?0?00000?{23}11311?000{23}0?21??{34}??00?002?001?0??12??0?????????0?11?????1?1?????????????????1?????01{01}101?????0110???????????0?0??00???????????????????20?000102?021?????1011???????????????????????????????
Squaloziphius_emlongi ??????00?0??11??210?????????????????????????010{01}20111??011112012001101100205150111001100011000110??00120?00?000{01}000000220????11000100?0201020?10?3??{01}?00102111?1001200000201??101{12}1110??000?120?0?00?10??014?1?{12}00300{12}100{34}000101020?110?????????????????????????????????????????????????????????????????????????????????????????????????????????????????????????????????????????????????????????????
Zarhachis_flagellator ?2000100002211402101111???10??00?20{01}170110020310{12}???????1?122002011100000216151111110100?010001000?00110?00?0021???00012?????20000200?0101010010030001{01}110211111001311010001??11?2121??1310{23}111?0000?20?{23}00120?001300?121{34}1300?002001010??121?1{01}001023?1001111010{01}001011{23}0{12}{01}1011{23}4???20120000{01}?1?0021?1010200{01}0011103111010010?100?0?66002{345678}010??????????????????????????????????????????????????????
Pomatodelphis_inaequalis ?20001000012214020011???????????????07?110??2310??1????0?112200?021100001216?501?1110100??1001100??001001?0?00?10100?022?1??0??000200?0001010?01{01}1??0?01?02011?101?21001010100?0?2?1???131??111?0000??0?10????0?01300???12?3?0?0001?000000021?1??????3??0?1????100??10??3220101034???2112?00?121??021010??2?0?0???1021?10000???????????????0????????????????????????????????????????????????????????
Platanista_gangetica ?20101000022214020011110?0?????1?1111501100024101?1?1?03311221020{01}2301100115{12}5110111010002{01}0011000?00110000?00210100?13{12}21?101000010001{01}110010{12}101000000103111010002010111000001??120?013100111?0000120?10?320000130010?120300000{12}1100100?101{12}120101?31??01110010000112?32201111?301121120010111100200011120010010103111100000?000000{56}400?40?0{34}100000102??2111000{01}2?0001111100?????10??0001010101010
Phocageneus_venustus ??????????????????????????????{01}???????????????????????????????????????????????????????????????????????????????????????????????????????????????????????????????????????????????????????????????????????????????????????????????????????????121?1{01}00??23??0?111?01?0??10???122?0????11211?1??01121?0021?{01}???00???010102???000?????????????????????????????????????????????????????????????????????????
ZMT_73           ??????????????????????????????????????????????????????????????????????????????????????????????????????????????????????????????????????????????????????????????????????2?02????????????????0???0???????????????0???20???21??1????????????0?100201111?23130?111??1000010223122??0?340101110????????00???10112?????????31012010????????????????????????????????????????????????????????????????????????
Urkudelphis_chawpipacha ??????0000???2?0????????????????????????????01?0?????????0102?0201{01}????002?415?101000?????10000100??0?1?1???0011010????{23}?2??01??????????0?010??002??0000?0001???????1?1?0?0101?202?0100???0?????????????????2?01??200?111??1?0????????????101201101123?20012101200?0101130210001220111011?000111100????01?200?0?????21110?20????????????????????????????????????????????????????????????????????????
Lophocetus_calvertensis ??0???0110???11?{12}?1?????????0???????????????0?????????????1????10121??101{12}05{12}50111?0?1100010001?00?00100100{56}00??000010{23}?020?01200121001?12010?2?130?001?102?1??????????????001?11210100???0?121??0?0?????????????????????{123}????1????????1??02010000001?201{12}111312001010212210010133?002010?000110100????1???????????????????????0???0????????????????????????????????????????????????????????????????
Lophocetus_repenningi ?1011101101111501111??00?0??0????2???????????30120011??32?1??01101210100120{456}15011100?1100010002100?00111220?0000000010{23}30100122001200011?201??20130?{012}?10102?1??????????????001?11210110?????121?10100???????1???????????????????????????????????????????????????????????????????????????????????????????????????????????????????????????????????????????????????????????????????????????????????????
Atocetus_nasalis ?101010000{12}2125021111?00?0110?01?10??4000012020110311?10001000120121010012041501010001110010001200?001001{12}0400010{01}0010{23}211000220{01}121101112010010030?0{01}10102?1?110?220?0{01}0{01}0001?1121?100???0?121?1010?112?0??10?2??3101?00?0??0??????????021?0?0001011?20??111{23}??001010321011010134?001010{34}?00?10100????0?????0??10???110??2????????????????110??????????????????????????????????????????????????????
Liolithax_pappus ?10001010022{01}15010111200?011010121010501001?010110011??30{12}1020020021?100120F?501111001100010001100?00100020{567}00020010102{12}02000210012102010201?010?20?{012}??11?????1?0?11000?000?????0210100???03121?10100???3???1?????3??1?0????0?????????????1201000101{12}0?01?111302001000??101?0?013{23}?002?10?000011100{01}01?0??1???1?????0?1?1110???02210?????????0???????0??0????0??????????????????????????????????????
Delphinodon_dividum ?0011101002211102?110?00?011000021???51000010201{23}0311?132011200?012{123}?10011051501110001100010001000?001000006000100000013020101100120021102010010?30?0010102?1?110222000?00000???0210100?????120?10100???????1??0??310????{0123}?110?10?{01}01011??1?010001011{01}2013111302001010211010000133?0020103?00110100?01?01?0???1???1?0?1?111000?12200??{0123456}??1{3456789}010????111101212000{01}01101????????????????????????????????
Kampholophos_serrulus ?10101?10?121{12}1?{23}1?10?0???11?0{01}1110??0?{01}0{01}1{12}02?{01}{23}?????????11?0??01210110110515011100?1100010001000?001000?0600000000{01}01{12}020001?0012?01?1?1010?11?3??{01}01?102?1?1100{12}{123}?0{01}10{01}000021?210??????0???????????????????????C?????????1???0{12}1?0010??120100?101{12}{123}201?11?3?2?0?0?0{123}{23}{12}0000?01{23}{234}?00{12}?10?000{01}?0100001{01}?100?0{01}1?001?2?101??0??????10??????{23456789}??0??????????????????????????????????????????????????????
Macrokentriodon_morani ?201?0011012111021110?10??100??1?1??????????0{23}?120011??20?112001002101101105{12}5011100?1100010001100?00110010600010000001{12}020101100120?20101010010030?0010103?101102020000000000?1{01}210100???0{02}1?1?1010????{12}???10????310210?2000010?{12}10101???12010001012?201?11?302001101331010010132?001010?000010?00????????????????????????0????????????????????????????????????????????????????????????????????????
Rudicetus_squalodontoides ?0010101001211102?11??0??0??0????2??????????01?12?0???????11?00?012101001104?5011100?1100010001{01}00?00100000{45}00010100?012020101200?2??00101011?20?3??001010211011021??000000001?002101002???3120?10?00???30??1?1?0?3102?00?0?001002101010????????????????????????????????????????????????????????????????????????????????????????????????????????????????????????????????????????????????????????????
Pithanodelphis_cornutus ????????????????????????????????????????????0?0?2?????????11000???2???????0515011100?1????1000?1?0?001?0?20?000001?0{01}01?{01}?0???20012102111201?020?30?00?0?02110110211?00101000122??????????????????1??????0?????1??3?????????0111???010??????????????????????????????????????????????????????????????????????????????????????????22??????????????????????????????????????????????????????????????????
Tagicetus_joneti ?201?101002212502?11??1?????0????2??????????0101103?1?1???11200201210100110515011100?1100010001100?00100020?00010000001202000110012102110201?010?30?00?0102110110????0010000011?12?01?0?0?0?1?1?10100????0??1?????31021?????1110010?10?1?????????????????????????????????????????????????????????????????????????????????????????????????1?{01}1????????00????000??????????????????????????????????????
Kentriodon_obscurus ??01??01?01211103111????????0????2??????????010120311??2??11200201?1?10011?{34}2??1?10?0?10?0?0001100?0??0??0?40001?0????????0?01????????????????????????????????????????????????????????????????1?10??0???????1?????????????????????????????1?010101011?201?11130200{01}010222010000134?001010?000110?00?????????????????????????????????????????????????????????????????????????????????????????????????
Kentriodon_diusinus ??01??010022111021111?????10001112????????120101{12}0311?13??10000101110100121415011100?1000010001100??0?001004000101000012??0001101120000101010?10?30?0010102?1?0101???00?010001?2021010???10?121?1010????????1?????3102100???0010011?10?1????????????????????????????????????????????????????????????????????????????????????????2100????????????????????????????????????????????????????????????????
Kentriodon_schneideri ???????1?0??1?1?2?011?????10?001?1??????????01?12?????????112001012101101105?501110001?00010001100?00?00?0?40001000??0?2??010?10012000????010?1?????001010????1101???0010100111???1?1?02????120?10?00010????1??????10??0????0100?10???10????????????????????????????????????????????????????????????????????????????????????????????????????????????????????????????????????????????????????????????
Wimahl_chinookensis ?1011001002202502?011100?011000112???6100012020130??????2011?00?01210100110615011100?1100010001000?0010200050000010000120?0001100121?001??011?11?3??001?102?1?11101200210100?121?2101?02??0?120?10?00210????1?????310??0????0010010?10?1??12010001012120131113020000102120??000134?001010?0001101000011?1000001???1?011011????00???0?66?11600?020?100001010000011102????????????????????????????????
Kentriodon_nakajimai ?201?10100221?1021111?????110?01?2????0100120101203?1???201000010121010012052501110001100010001100?00100?0040001???0001??2010110012{01}02{01}102010010?3??001010211?1101???00?0100?2?0????1?0?????121?10100???????1?????310??0????0??0010??010??12010101012?201?11?302000010212010000134?001010?000110?001011010000001??1?21?0???011?02200?????2???0??????0??2????????????????????????????????????????????
Norisdelphis_annakaensis ??00110010???110211?11????11????????????????020{12}?????????011?00?00110110??0?1?0101000111010101{12}100?00101121??0010000?01211??011031210002020010100?????10???????????????????0?????2??????????1?1?1?1?????????1????????????????????????????????????????????????????????????????????????????????????????11???????11001021101?00????????????????????????????????????????????????????????????????????????
Kentriodon_sugawarai ??????01????1110?1??1?????????01?2??????????0??1{23}?3?1?13??1?2002012{12}?10011051501110001100010001100?00100000400010000001?02010110{01}120020102011?10?3??0010102110????1200?0???002?1?2101000010?120?1010001{02}?02?1?????310??0??0??110010010100012010001012?201?1113{01}2000010{23}12000000134?001010?00011010010110100?0010001201101120????????????????????????????????????????????????????????????????????????
Kentriodon_hobetsu ???????1????1?1??1??????????????????????????0?01?03????3??1??012012101101205150111000?1???10001000?00?0????4000101?????{12}?10?01?0????????0?010?10????00101?211?1101??0??0?1?002?202?01?02????1?0?1010????????1???????0???????0?1?010?????????????????????????????????????????????????????????????????????????????????????????????????????????????????????????????????????????????????????????????????
Kentriodon_hoepfneri ????????????????????11????10??01???????????????????????????0???????????????????????????????????????????????????????0??????????????2???????????????????????????????????????????????????????????????????????????????????????????????????????12010001012?201??11302?0??00111010000134?002010?000110?0000?1010????0??????1101120???022?0?3????70101?????????????????????????????????????????????????????
Sophianacetus_commenticius ??????0????????0????11??????0?01?????601?0????01??????1????????0012101001105?5?111?0011000100?1?00?00???????0?0101?0?02?????0??0012?021???0???????????????????1???????????????????????????????????????????????????????????????????????????120100010?2?201???1?02?0??0?21???101?134?001010?010110?0000?10??????00001201101120??????????????????????????????????0?????????????????????????????????????
Platysvercus_ugonis ?101110100221{12}102111??0?????0????2??????????02?13?3????3??1??002002101101205{12}501110001100010001100?001000206000100001012010001100121021102010?10?3??00101021101102120000?0?001?1?2101?0?0?0?120?10?00???????1??1??310??0??0?011001101010????????????????????????????????????????????????????????????????????????????????????????????????????????????????????????????????????????????????????????????
;
end;

begin trees ; 
tree tnt_1 = [&U] 
(1,((8,9),(83,((11,(10,12,13)),((16,(18,19)),(((27,28),(50,(45,46,47,48,49))),(53,55,((51,52),((54,(68,(58,(61,(56,57,60))))),(67,(64,(62,63,65,66))))))))))));

end ; 
