# Supplementary material for: An Early Miocene kentriodontoid (Cetacea: Odontoceti) from the western North Pacific, and its implications for their phylogeny and paleobiogeography
Source: PLoS One. 2023 Feb 15;18(2):e0280218. doi: 10.1371/journal.pone.0280218 (PMC9931143; doi:10.1371/journal.pone.0280218)
Supplement: S3 File — (TNT) [file pone.0280218.s003.tnt]

xread
388 107
Georgiacetus_vogtlensis	-?000?20000000?0220000??0?000011-0???0?0000002205??0000?0?0??-000320222-?-00-1?000?040000000?01?00--0000-0?-00000-0000200-----0000000-000-000?0?00[12]20002000?000000[23]2?0?00000-00100000--?00000?0-??00??0?1-4201?0000-?00??3?0?0?0000000?0?????????0?0[12]-?-?000??0????????????????0?????00????0-???0?000?00??0????001??0??0???0?????????[234][01]?00[45]00???????????????00??????????????????????????????…
Zygorhiza_kochii	-000002000001[01]00220000000000001000?0000000000220?000000?0?000-0[12]0300222-?001?00000?040000000001?00--0000?00?0000010000220?00??0000000?010-000?0??02?0002000?00?101??00000100001100000?-0000[23]000-0000000-10??0??00?1-0???????0010010010000000000210??2?000?10??00?0??10??????00[01]0???000000??0000001000000????0?0???0?00?00?0000??0000???0???000???0?00????0?0????000?????????????????????????????????
Archaeodelphis_patrius	-???????????10???10?????????????-???????????03302?0100?0211?000?1?0???????0202010000000000???01-?0-00020-00-0101---00011-----[12]?000100--10-?100?00[01][01][12][012]?02000??0010?110?00000?--??10000--?100?000-0000?00-?04[12]00?00?10011??3?3?01101000000??1?0?0010??1[01]?-?012??0?01?11?[123]?????????????010??[01]??-??01????0?0????????01????????????????????????????????????????????????????????????????…
Xenorophus_sloanii	-?000?000110101?210020????001010-0??????????0231200100?2111??0021?0?????001[456]0[345]0101?000010000001?00-00010-0?-0102---00021-----2?000100--0000100?0??1????1????????????????????--??10000-??0?0?0??-??000??????????????????????????????????????????????????-????????????????????????????????????-???????????????????????????????????????????????????????????????????????????????????????????????????????
Agorophius_pygmaeus	-?????0?????01??21???0??0???0???-0?0?0?000??02-23???01?11010?0020101000011141301010?00000000001?00-00000-?0400[12]?---00011-----[12]10?0?00--10001001012121000100110?1000200110000--11??????????0????-0?00?????????0????0??1?11[234]0??0????????00???????????????-????????????????????????????????????-????????????????????????????????????????????1[45678]?0??????????????????????????????????????????????????…
Patriocetus_kazakhstanicus	-2000?0?01??121?21?000????000010-0??????0??00?01?01?01?01?10001?0001001011141401010001000000001?00-?0?00-0?4001[01]---0?002-----1?0?0200-000001001002??[01]00010011??1001100010100--?10??00??????????-??00????????02?0??30??11?[234]1300101???001????????????????-?[01]?2????????1??????????????????????000??100???????????????????????????????????????????????????????????????????????????????????????????????…
Orycterocetus_crocodilinus	-2000?0[01]010?0110200131????--0?01-2??????????01121??????11010010101211[01][01]1122[45]1[45]0011001101000001000?11110?-00-0001---[01]0041-----?00002?0--1--001?00030?0?00011110?00122000010-4--0110200--21003000-0000?10-3-13?1?00-2002100-0001012[23]1?100???000?0001012[123]2-?10012110010[01]0210211000131???2100100-200?00?00011121?00112011110?021???????????????????????????????????????????????????????…
Physeter_macrocephalus	-210110111100110200131-0-011-0---201[01][45]00000200[01]30021100110102110002111101025?500111001010000023000011100[12]00-0000--01-----2--0100-0100--1--00101-030?010-0110110000?21[01]0010-4020000200--22003000-000011?-11300?001-300111040011002301?000101001000100[23]-20231123110000101101110001320002100400020011100001111?1?011201111020[12]1010112241[34]4101[56]0?12100000000111000001101?11000?0?0?????0…
Kogia_breviceps	-010110011101110200111-0-0---0?--20[01]101000020112112111021010010[12]0221111100-6050011100-110000023200011100-00-0001--01-0-[01]22--0?-------0--0-00010-03??011-0111110110?211000004-20010210--21000000-0000101-30?311002??000100[34]0011101301100110100102010123202311120100000022[12]1?2110131002110021001201000000111111101120111102020003010221521?040113100200100110000000101011000?0?0?????0000002010??0…
Tasmacetus_shepherdi	-20011100022111000011100-0110001001?25010002??[01]120310112121030100021011001061501010021110110001100100120[12]1071001001020240[12]--01101010000112021?2003??001010[23]011000012001102130200?1110-120000111-00000311102310?0103100111[34]00111003?111021?100100000023102211231200111111?212010032000010021000211000000110211000120101012000113020-216310160101[01]0?20??010010??101100?0001100?0?????1000111101…
Berardius_bairdii	-200120000121210210113-0-0----?---112210010201[01]2103100031210201[012]1021011011062501011021100110002100100110[12]0060000000010130---01201010000011021?2003??00?01030110000020111020[34]020011110-?200011?1-00001301002410?010310010?[34]000110130110021010010[12]000123102?1113110130001132210100340002100?000111?00000011121100012012111200001?0???215310?6000100010010101100010100100011110?0?????100011210…
Ziphius_cavirostris	-200121[01]002212102[01]01-1-0-0--------10231001020101[123]03100131210000[01]00210110100615010110211000110[01]3100100120[01]004100200[01]000140---9[01]10101000010102101002??10101030111001020011021[34]02[01]010100-?20001111-00001311002310001-310111?[34]00111103[01]110021?100100100023102111?301003011133222010032000210011100211000000110201000120121012110012020?2164101[56]010[12]00000010[01]0[01]00??…
Mesoplodon_ginkgodens	-200121[01]10121210010113-0-0--------11231001120112103100?302100011?021011011061501011021110010002200100120[12]0061000001020240---01101?10001111021?1003??0010?0201110010[12]00200213-22211?00??200??1?1-00001311[01]02410?11-310????[34]0?11110301100110000101000123102?111311002[01]111121210100340001100?11002110000011112?100?120121?02100102020?216411260?020000001010000??1010000000110??0?????100011310?…
Xiphiacetus_bossi	-200120000221240311111-0-0110001-2???701000?0200[23]0111[01]1010110002002101100206[12]501111021000010101100-00110-00600010000200202--01001020000200020010030000[01][01]?0211110002200010211-1[12]100100-?131001?0??01001?010??10010?3102100[34]0001100100100001100?01001023?3?[23]11120100101111301[02]001134???2000[12]00-01110010010??200[01]00101021002000????00100???01[345678]01???0?0001102020001001?2???…
Simocetus_rayi	-0001200001001102100200?0000101000?0?010?1?00101001111??31100011000[12]0010021323010000400?0?00001200?000[12]?-0020010---00010-?010110322000010201000001[12]?100210001?010031?0210102-11000?00-??3000010????0?20?001320-00020011?12???01?0?0001?0??1????0001?13?00011[01]?0?01[123]1?1?????????????0110??[01]?0?????00?????????????01??????????????????????????????????????????????????????????????????????????…
Lipotes_vexillifer	-20001000222013001012100-0110101210106011000240210211013201000100022011012051501111001100000000100-00100120-00010010-123220001003110000202111011030?000110311101021200110001011102101000321312101010011031[01]131002031121003010111131110100?00010211012320031110121120102110200111340002010210010110000000102100001010211111010?2020000[56]5001[34]110[12]200210000202000011122?0011111020?10010??00310?0000000
Parapontoporia_sternbergi	-2000?0112221130310111?0-0110??1?2???[67]?110??22021021?01?10?1000[01]00210110110[45]1501111001100000001?00-00100000-00000100[12]13[12]220?11000110001112111020030?0110?021110102320010010113[12][02]12101000??1?1?1-00101???[123]0??20?0[12]03102110303011002000010?????0?21101[12][23]?0???11[23]????2[01][01]?21[12]1[01]?????[23]10?0[12]1?????0????00?????10?0????00????1???????????????????????????????0?…
Inia_geoffrensis	-200010[01]1022113011012100-0110111100106010000231310211013101000[01][012]002101100206[12]501010011110000001020-00100000-00000010-1[12]120001-0031100101001110210[23]00010[01]1030111101120011010[01]1311?210110--0[01]3120-10100---30322[01]0120310211030[123]0111[13][12][01]100110101020201013-20-31112020000101020[01]100[01]02211021101100021100001111020010[01]101001111100001100100340111110121000010001…
Pontoporia_blainvillei	-20001001022113011111100-01100012200070110000311102110101010[01]0110[01]21011002051501111031110001001020-00100000-0001120000[234]202001-10011000010201001001000100103111010001011100010321121011103100121-101011[01]2102221?0203102000313010012[01]1101101010?0101013-20-311130200101022102101013410020101110[01]21111001101020010001120110110010010020066011311002100001000000000-212-?0001110?20?10010??00110…
Pliopontos_littoralis	-?00??00?0??11??310?11?0-0??000122??????????0[23]0[01][12]0?????1??10000[01]012101100205150111001111000000[12]010-00100000??0000200002?10101-100110010102011?11030?0?01103011?102[01]110110101022[12]121?1[01]00??[01]01?1?1?100??-20??21?000310???030?011002010011??010?0100012-?-1?101300001010[12]110110?0134???1110?11-111?1100110??200?00??1221101000???1?2100[234][123456]?1[12][5678]1??????????????????…
Brachydelphis_mazeasi	-001010[01]001211102111?1?0-0??0????????40?1??103020011?0?21110101[12]0121011002051501110011110000001010-00110100?00010100?02211001-100110001102011010-30?011010[23]011?10001001000?1031212?010003[12]1?1?[01]?1?100002[23]???11??00[23]10[12]??0[23]0?111001?1?01001010101000[01][12]??0131103000?10[01]02111[01]00001[34]4???1110?1001111110?1?0??????0?11122?1?11?0??????10???????????2??????????????10111??…
Atocetus_iquensis	-[01]0111000012115001111100-?110101220?150000010201103110110[12]1120110221011002031501111001100210001000-00100220-00000[01]0000?[23]010002200121101?02010020030?[01]1101020101100120[01]21000001[12]1121110100202121?10100110202[01]20?[12]0?310210030[02]10?001001001011201000[01]0[01]1-201?10030200[01]101[23][12]100[01]0[01]0134?00[01]0104100110100101101020001?111201101?201??0201014?0117110[23]?????00…
Kentriodon_pernix	-101110100[12]2111021111?00-011000112???60?001?0101[23]0311?13201120010121010011051501110001100010001100-001000004000100000012020101100120020102011?10?30?0010102?10110112000101000210?210100???03121?10100???30??10?0?-310210030001100[12]001000001201000101212013111302000010212000000134?00101030001101001011010200010001201101120??202100?65012[5678]01????????????????????????????????????????????????????…
Hadrodelphis_calvertense	-2000[01]010022114021110100-0110?[01]1?101040000000201103110?30010201200210100010[45][12]5011100?1100?100?1100-001200[01]0?00?10000002412?101000121110100010011030????010211????2?200???0?00021?210100?0???1?1?10100?0??????0?1??3??2100103?0?00??0??????120101110110201?1112020010003320100101230002011?000110?0000110??00001000120011110??????2100[56]50??[345]01?1?1????10020?0??001101?????????????????????…
Albireo_whistleri	-0101??000121140210?11??-011000121?1?50?01020[23]1130311011111120020121011001062501010011111000001020-00111200-?0010-00112322001-002120000201110?10020?001010301110012200100000022[12]1?101002221?110-00101000?0?[01]10?00-310?1??[34]03111002111001??020?0001011-201?111202100010311010?001340001110??0011?100001001000001010120110110010?2212011310?901??21120010021100001110-????????????????????????????????
Denebola_brachycephala	-300110?00001[01]1021011?2????????????????0????03?1?02??0???0?120?2?1???1?002452[45]01?1?001??101?011000-?01111?0?????0100?21122??0?00311010?1121110100???[01]000???01??111??0?1?0001?2?1??1010????1??20-00100??0????????0?21????????01????????0???020?0???????201?1???0210???0?????10001???????10?100111???00?10??0?0011??1001?11100????????????????????????????????????111?????????????????????????????????
Delphinapterus_leucas	-31001000000112021011120-011???1010?111001?20202?011101211112012012101[01]00245[12]501010001111211[01]12110-00101021-00001100-213211001103120100112011010030?0000103011111002001001011[12]2212101010210[01]110-000110001133?1000-31021[12]04000110020110000102010???????2?131???0200???0?????00001??000??10?10?11[01]1??00010??0?0011??1001?1110010??02100??0???11??2110001012[01]00000-211??001111101010001111…
Monodon_monoceros	-3100100010011202[01]01-120-11110010-00--1001020112101110131?112012012101[01]00145[12]501010001111211[01]?2110-00102121-000-[12]100-021211001[01]03120100112111?1002000000?0211111100200[12]001010212121010102103110-00011000[01]13[23]10?00-310?1??300011002011001010201000?012-201311110100011031[12]210000034000[12]1103100110?000001010000011011001111101110000100[45]3?01[345]11?[23456]2110001000[01]0000…
Odobenocetops_peruvianus	-4--000120000210??013110-111?????-0?-???????021??-----??0011001202210111??3[23]0[45]000100011102?10?1000-0010?0?0?00012200?[01]3[12]0[02]??[01]??03???001-0-010?1001??000?103111??0?????0012110212?0101-00-11?110-0010-00-????0???20300??????30?11??1110?0??120?0010??2??01?11???1?0??1010?0?00?10?????[01]110?100?2??0000000??1???1???1?21?11100????02?0??????????????????????????????????????????????????????…
Pterophocaena_nishinoi	-???????????10??[12]11?????????0???????????????0011[12]03?10111011201201?1?11?11?[456]2501?1000??????10??00???0?1??2??-0????????????[12]?0????????????????0?0?30?[012]110102?111002[12]20020010???22121010022213120?10100?00[123]0201??[01]??31121??303111002111011??0201000?01[01]??0131[12]1[23]0210?0?0[23][12]10?00001[23][23]0002?10?0101101000?110??0?0?11101201?01120???022101??????????????????????????…
Australithax_intermedia	-?????00?0??11??011?????????0???????????????0[12]?03?311013001???010021011022341501?1?011111211001220-00111010-000[01]2100001[23]22101-012120?00102111?10-30?0010103?1110001200200?000322?21010????13121?11100???20??11??0?211?1??3031?100??01011?????1?????????0???????????????????????????00???????0???????????????????????????????????????????????????????????????????????????????????????????????????????
Lomacetus_ginsburgi	-110110010111210211?????????0?????????1????20111303110130?10?0010121011022331501?1?01111121100122?-00101010-00001100?12[23][12]2101-012120000102111?10-30?[01]?10?03?1??????????????0132102101010??13120?10100???20???0??????1????3?3??100???102?????????????????????????????????????????????????????????????????????????????????????????????????????????????????????????????????????????????????????????????
Miophocaena_nishinoi	-??????1????11?0?1??????????????????????????0?11??3?10??101??0?101210101225[56]1501010001111211?01110?001??111?000101?0?0???2?0010?????????021110?????????????0???????????????0?????21010??????120??01?0?????????????????????????????????????02010001011??0??111?0?00??????201?0?0???00?111??01011??00?????????????????????????????????????????????????????????????????????????????????????????????????
Archaeophocaena_teshioensis	-??????1?????1?0????????????????????????????0???????????????????012[12]0?01220[56]?5?1?10??1111011001?10?001?2101?000101?0001?12?111?13120000?0???10???3????????????????????2??????????21010?02???1????01?????2?????????31?????????1?????????????????????????-????????????????????????????????????-??????????????????????????0????????????????????????????????????????????????????????????????????????????
Haborophocoena_minutus	-??????1????1[01]??[12]1??????????????????????????0?10203110?2?011201[12]0021010022341501?1?00111111100111??00101000-00010100[01]22?121001011120000102111?10?3??0?1?102011?000[23]200200100032212?010102?1?120?1?10????10???1?00?310????3030100021?10?????????????????0???????????????????????????????????????????????????????????????-????????????????????????????????????????????????????????????????????????…
Haborophocoena_toyoshimai	-?????01?0??1[01]??[12]1??11???????????2?????????201111?311013011120110121010012341501010001111011011110-00101000-00011100?????210110?????????02111?10030-001010201100021200200100032?12?010102?12120?1?100100?0?1?0??0?310?1??3031110?211?011??02010001011-2013111202100010212010000132??021103110110?00001001?000011101201101100????????????????????????????????????????????????????????????????????????
Numataphocoena_yamashitai	-?101?0???????1??1??12????11????????????0?120?1??0311012001120??00?????????5?50101000?111?110???10??0?010???000??10????2??????0??????????211?0100???00101???1?1002??0?2001?????11?1?10????1?1?0?????????????2?????31????????1????????0?1??0201000101[12]??01??11?0210??10???0?00001??0000110?110110???00?0???????11????01111100????2??01??????11?????20010?2?00001??10?????????????????????????????????
Piscolithax_boreios	-?101?0010101110211?1???????000102????1?0?12011[01]2031101200112002002101102233[12]501?1?011111?01001220-00101[01]00-?0001100121-22111-012120100102111?10-30?2?1010201????00200?????0?[23]2?12?0101?????120??1100???2031?0?0?????????[34][01]???????????????020?0001011-?01?10?302100010212[01]0000013[234]???[12]110?010110?00001001000??110[01]1201101?00???0?0?0?[012345]????[23456789]?1???????????????????…
Piscolithax_longirostris	-010010010101110211111????110001020??61?0?11011[01]2031101200112002012101102233[12]501?1?011111?0100122?-00101[01]00--0001100121-22111-012?20000101111?10-30?2?10102?1100000200200000?[23]??121110?02213120?111001102031?0?000310?1??[34][01]311?002??102?01020?0001011-??1?10?302000010212[01]0000013[234]???[12]110?0??1???000011010000?110[01]120111110011?0?010?[012345]????[23456789]????21???????????????…
Piscolithax_tedfordi	-000010010101110211?????????00010?????????1?011[01]20311011?0103001002101102233[12]501?1?01111131100122?-00101[01]00--0001100121-22111-012120000101111?10-30?2?10102?11000002002?0000?[23]??12101??02??3120??1100???203110?00?311?1??[34][01]3111002?110?1?1020?0001011-?01?10?3?2100010212[01]0000013[234]???[12]110?010110?000011010000?110[01]1201111?00???0??10?[012345]????[23456789]???????????????????11…
Semirostrum_ceruttii	-010110110???1102111110??01?0001021?06200112011[01]???1?01??0???011002101?0213[56]1501??00?1111[123]01001?20?0010?100??0010100?01[34]10111[01]0020?010010210101003??00101031110000??012101130[23]21?2101012?213120?11100???????1?0??0211?1????30110010100210102010111012?2013111?02000?1021[23]1100001340001110?0101211000011010000011011221?11100???022101???01?010?21?21011121200011110??????????????????????…
Brabocetus_gigaseorum	-??0???1?0???1?0?1??????????????????????????0110??311?????1????20?210100213415000100??????0??11?10??01[01]1001?0001?00??2?[23]?2?001?????????102111?1003??00?0??3????0?1??012?0000021112?01?????????????????????????0??????????[34]???????????0?1????????????????????????????????????????????????????????????????????????????????????????????????????????????????????????????????????????????????????????????
Septemtriocetus_bosselaersi	-?????00?0??1[01]?0?11?????????????????????????02?[01]?????????011200?0?21010?21341501?1?001111?010?1210-00?11[01]01?-0???100?22222???10????????10211??1003??001010201?00?0??1??0???00312??????????1?120?1110????20???1????211?1??[34]?31??002011010???????????????-????????????????????????????????????-???????????????????????????????????????????????????????????????????????????????????????????????????????
Salumiphocaena_stocktoni	-?101??010???[01]1021??11?0-01?000102?1?61?0?1?0110??31??1???1??0?10?21010?21331501?1?0?1111011001??0-?0101001?-00?1?00?22410?????1212?1?0101?1??1003??0010?0201?0?01??102?0?00032?12??101?????1?0???1?0??1??????0???31????????????????1??101020?0?????????????????????10?12000000133??0[12]11???1?111??000?001?????1??[01]1201111?00???????0???????01?????????0????0??10100?????????????????????????????????
Phocoena_sinus	-41001001010101021111220-0110001?201?4100?0202102031101200100012002[12]0[01]10213315010100[01]1111301101220-00101001?000?1100?21420?11-012120100100111?10030?0010103[01]110000?2001000001312121010002213120?111000013021??0000211??0???311100211001101020?0???01?-?01?11030200??10??1010000134???0110?100111??00011010000?1101120?1111??11??22-21??0???010?2112001012000??110?0??001111111110111001101101001?002
Phocoena_spinipinnis	-410010010101[01]1021111220-011000102011410011202102031101201100012002[12]0[01]1021331501010001111301101220-00101001?000?1100?21420?11-012120100100111?10030?00[01]0?03[01]111000?200100000?3[12]2021010002213120?111000013021??0000311??????3111002[01]110110?020?0???01?-201?11[01]30200??10??10?0000134???1110?100111??000110100001110112011[01]11[02]011??22-21??0???010?2110001012020??11010??00111111111?…
Phocoena_dioptrica	-41001001011111021111220-0110001?201141001120210203110120111201[12]002[12]01[01]021331501010011111301101220-00101001?000?1100?21420?11-012120100100111?10030?001010[23]011[01]000?201101110?3[12]2021010002213120?1110000230211?0000211??????311?00211[01]011??020?0???01?-?0???103??????10??1021??0?33???111??110?21??0?01?01000????01120111??0011??22-31??0???010?211?0??????????11000?????????1?11?11???????…
Phocoena_phocoena	-41001001011101021111220-011000112021[456]1001020210203110120111201[12]00220110213[23][12]501010011111301101220-00121000-000-1100-21420111-01212010010011101002000010?0[23]011000012001011101322021010002213120-11100002302101000021121[01]0[23]031110[01]2[01]1102101020?0001011-201311[01]302000010111010000134???11104100[01]211100011010000111[01]11201111120100022-3134001601052112[01]01010000??110102100…
Phocoenoides_dalli	-4100100101011102111122???110001020[01]1[456]10010201104031101201112012002[12]01[01]02[01]33150101001111130100122?-001[01]10113000?1100-2[12]420111-012120100100111010030?0?10102111?000[12]20110110013[12]2121010002213120?11100002302301?00021121[01]030?1110020?102?01020?0101011-2013110302000010211120000133???1110[23]1101[12]1?[01]0001101000011110120111110010202[02]-3110?00[78]0106211[02][01]00[01]1…
Neophocaena_phocaenoides	-41001001000111021111220-011000101011[04]1001120111203110120111201[12]002[12]01[01]021331501?10001111001101220-00101001-000-[12]100-21410101-012120100100111?100300001010[23][01]1100001200100000[01]312121010002213120-1110000130211?0000311?1?02031110021?0021?1020?0101011-2013110302000010211[01]10000134???111041001111[01]0001101000011101120111110010?022-21??00??010?2112[01]0101200000110[01]1??001111…
Lissodelphis_borealis	-1101100101112202111112???11000102011[67]1001121101?13110110[01]11200200210[01]1011541401?110011102[01]101210?-00102011-00011200-024220101103120000[01]02011?10030?0?10102[01]11?0000210200001131012?010002213120?101000102021?10100310?1??4[01]31110020?10??01020?0001011-201?111301001000[23]12110000132???21103110101?0010110101100101010011[01]111110??22-11??0???010?2110111112000??11010??00110?101000011…
Cephalorhynchus_hectori	-31011001010112021111120-0110001?2011[56]1001120112?0311013011010120021011011552501?1000111001101[12]100-00102111-00010200-01[34]120101103120001202011010030?03101030111000?20?2000011312121010002213120?10100011?0210?010-[23]102100??31110?211101101020?0???????20131???0210???0?????10001???????10?1001011??00110??1?0011??1021?11110????22?11??0???01??21100010120100011110??00110?101000011011101101001?001
Lagenorhynchus_acutus	-310010120111[12]102111112?????0001220?161001?21101[01]131101001112012012101101155150101000111021001210?-00102021-0001---0-0[23]4-20101103120001202011?2003000?1010[23]011?0012210100001-310121010022213120-101000102030?0?10-210?1??3[01]31111021?101?01020??01100?-20?31113020000002120100001[23][234]???[12]110[34]0101001000011010110010101001111101???0???21[12]6?0080??62112001111010??111102100110?10100…
Orcaella_brevirostris	-410011120001110211111??????0-?1-0001[04]1001?101011031101301112002?12101101154[12]50101100111001101200?-001122[12]1-0001---0-023-2010?103?20000212011?10020?0?10103011?100?200200001-3?212111010221?120-101000103031?0000-310????3031110020?001?01020?000001?-201?1112011000102[12]112000013[12]???21103100100?0000110101000110010011111[12]010??22-1?[34][34]?0?[56]01?42110111002000??1111[01]2?00110?101000…
Orcinus_orca	-31011002110111[01]21111120-0110001-1011010011001111031101301102012?[01]2[01]01101[01]05150101100111021001[12]100-001020[12]1-0001---0-0?3-20101[12]0312000?202011?[12]0030?001010301101001210200104-011121010[01]02213120-1010001?302[12]10000-?10?1??[34]0?1110020[01]1001011201000[01]01?0201?11131110010032102[012]0000[23]10002110?110100?00101101011001101100111111[01]1[01]?020-3154?013010[234]21120010…
Feresa_attenuata	-3101110200012102111112???1100010100101001120112?0311012[01]11120020121011011562501?1100111021001210?-00102111-00010100-024120101100120101102011010030?0?10102011?1000200[12]0000[12]0311121010002213120-10100110202[12]?1010-310?1?04031111021?000?01020?0001011-2013111302000000[23]21110000133???1110[34]110101100001101011001101100111111011??22-21??0???010?2112001010100??11010??00110?101000011011101101…
Globicephala_macrorhynchus	-310111120001[12]11[12]1111120-01100[01]102000110010211111031101301100012?12101111056[12]50101[01]001110211012100-00102111-0000---0-014-20101200120101202011?00030?011010211100000211200004-12112?110102213120-101000102031?[01]010-31021??40311113301000101020?00[01][01]011-201?1113000000003320[12]0000122???2110[34]100101?00101101011001110100111110010?022-316[456]?01[67]0?0[234]?1100011[01]2[01]200011…
Grampus_griseus	-310110000000110211111-???11-0---211021001021112[01]0311012011120120021011001[05]6[12]50101100111020101211?-00102[01]11-0000---0-014-20111103120000212011?00030?0?10102011?0001210[12]0000[12]-3?112111002221?1210101000102021?0110-310?1?04[01]31111030?000?01020?0[02]01011-2013111[012]01[01]0[01]1003[23][12]1[12]0000134???2110[34]110101100100101011001110102111110110?022-314[45]?0[01]801?5211010111011…
Hemisyntrachelus_cortesii	-110010020101[01]50211111??????000111??001001?1011[12][01]03110?2??112012?12[12]01101[01]551501?1?001110?1001210?-00102[12]01--0010100?0???20101103?20?00202011?00?3??0?10102?11?0000200[12]0010103?112?0101?221?120?1?100012??[23][12]????0-310????3?3111102??100????2?????001????1????2?2?????0????[12]0??01[23][34]???[12]?10?1???0??000011???????10??1021?1111011-020-1?34?0?[45]01??111?????12020??111102?…
Peponocephala_electra	-1101110200012102111112???11000102001[45]1001120102?03110130111[02]012012201101156[12]501?1100111021101210?-00102121-00010100-024120101203120001202011?20030?0?10102011?00002002001020312121010002213121-10100110302[12]?0010-310?1??4[01]31110021?000?01020?0011011-2013111202[01]00000[23][12]1110000133???[12]100[34]110101?00001101011001010100111111011??22-21??????0???2112101110110??11110??00110?101000…
Pseudorca_crassidens	-31011102000111[01]21111120-0??000111011[01]1001000211103110130110[23]0020121011111[05]5[12]50101[01]0011102[01][01]012100-001121[12]1-0001---0-024-20101103120100202011010030?02101020111[01]001200[12]00001-20112101010221?120-10100012303210010-310?1??30311100211000101020?0000011-2013111301001000[23]23120000132???210041101001000001010100010101001111110?[01]?022-3165?01[45]01?[01]1?111010[01]0000001…
Delphinus_delphis	-10011002022115001311120-01100011201171001120101212110110011[23]0020121011010551501010001110211012100-001021[12]1-00010110-014120101103120001202011?10030010101020111001120020000103[12]1121010002213120110100110202011110-310?1??[34]03111002[01]1101101020?0011012-2013110312100000212020000134???1110311010110010110101000101010011111011[01]1021-11[23]1?01[89]0??421121[01]1[01]10110??110102100110?101000…
Lagenodelphis_hosei	-010110020101250[12]131112???11000112011[67]100112010[12]?1211010101130020022001011551501?10001110?11[01]1210?-00102111-00010110-024120101103120001202011020030?0?10102[01]11?001020020000103211210100[02]221312[01]?101001102020?1110-310?1004031110021?101?01020?0011011-201?11120210[01]0002121[12]0000134???1110[34]010101?00101101011001010100111110110??22-21??0???010?2112101112110??11110??00110?101000…
Sousa_chinensis	-2001100021211502111112???110001?2011610010101[01][01]?0311013001[01]00020121011011551501?11001110?[01]001[12]10?-001[12]2111-00010100-0[01]4120101103120000202011?00030?0?10103011?[01]00021?2000011311121010002213120110100010?021??110-[23]102100??31110020?000?0?0?0?0?????????0?1???0200???1??????0001???????10?110101???001????1?0?????10????1???????20-21??0???010?211[02]101102110??111[01]0??00110?101…
Stenella_attenuata	-200110[01]10121[12]5021211120-011000112011[67]1001120102?1[23]11011011130020122011011541501?11001110?[01]1012100-001121[12]1-00010200-024120101103120000202011?10030?01101020110001[01]20020000[12]0321121010022213120?1010011[02]2020?1110-310211?403111002[01]?101101020?0011012-2013111212100000212120000134???11103010101100101101011001[01]1010011[01]110110??22-21??0???01??2112101112[01]10001?110??001…
Tursiops_truncatus	-10011002011115021211120-0110001-2001[45]10010201012131101[012]0011[23]0120121011011[05]31401011001110211012100-00112-11-0001---0-033-----11031200-0202011010030003101020111[01]011200200[01]0[12]-3111210100[02]221[23]120110100112[23]02111110-31021[01]0[134]0[13]11100211[01]001010201001?011-20131113021101003121?1000132000211021101011000011010100010[01]11001101111111022-11[23][12]0018010[34]211[02][…
Sotalia_fluviatilis	-1001100101211502111112???110001?2011[56]1001020101?0311013[01]01010020121011011541501?1000111021[01]01[12]10?-00112111-00010110-0[01]4120101103120001102011?00030?0?10103011?000020?200001031212101010221?12001010001[02]?021??110-310?1?0??311100[23]1?000?01020?0???????201?1???0210???0?????00001???????10?010101???10110??1?0011??1001?1110010??20-21??0???010?211210110201[01]??11010??00110?101000011011…
Steno_bredanensis	-10011000112125021110120-0110001010[01]1[45]0000020[12]02?0[23]110110011100201220[01]1011551401?1100111021[01]012100-00102111-00010100-022220101103120001102011010030?0210102011?00102002000011322121010[01]0221?120110100110[23]02111010-31021[01]?40311100211[01]00101020?0011011-2?13111202100000[23]31111000133???[12]110[34]010101?00001101011001000102110111010??22-11??????0???2112101112[01]10??11010??…
Eodelphinus_kabatensis	-??????1?????[12]3?[12]???11???????????2??????0?121[01]????????????110?120?210?0111?[34]2501??0???1102?10[01][12]000????1212?-00???000?0?[23]?20101??????????????10?0?300[01]?1??0??1?1002120010010?????12?01012221?12???0100?10[23]02[23][12]0?[12]??3102?0030?111???????????0201000001[12]-201311?30210[01]0?02[12][12]0000001[23][23]0001110?01010010000110100?0010101021111110?1???????????????????????????…
Papahu_taitapu	-310??0000??11?0-1????0?-0??0???-?????????0?030120111110[03]011200201120110011314010100010?0110101200?0010?00040010000000130----11010100-000101001002??100010?11?000111001????00-1[01]1[12]10?????00???????00????????210?0?210212?2-2000???00???0??10?101001123?30011??010?1??0??0012000134?0?101??????????????????????????????????????????10????????????????????????????????????????????????????????????????
Waipatia_hectori	-????????????????????0????????21???1?????????????????????????00???????????1??????????1??0???????????0??????????????????????????????????????1?0?00???00001????10101310010010?0?1???????????0??0?-????????????1?0000200??11211?00??2?000?0???????????????-????????????????????????????????????????1???????????????????????????????????????????????????????????????????????????????????????????????????
Awamokoa_tokarahi	-???????????????????20?????????1???1???????????????????????02???????????????????01?0?????????????????????????????????????????????????????????????????000??????0101?2001?001???????????????????????????????????00??[123]????11????0????????????10121101??23?20?111?12001010213020?00?230011011?00011??00?100011200?00001021[01]00020????0000??????????????????002?2000??????????????????????????????????????
Waipatia_maerewhenua	-?00?00000??101?210?20?11?101010-0?0??0000110201201110?0101020020211011001152401010001000110000000-001200005001[01]0000[01]0120----[01]1000200-0001011?10?2??10001001110100[12]10010010001100[01]100--???0?100-00000???????11?000200[12]1113?1000002000000??101211111123?10211120200?0101100000001230011?11000011010011000??200100001021?00?20????00?0??????????????????????????????0??????????????????????????…
Otekaikea_marplesi	-?????0??????[01]?0?1??20????10??1????????????102?0?011???011?0200??2[01]????0??1[45]1[45]010100010?011000[01][01]01000120110?00?000000013121?011010100?110101101003??00001?1?110100[01]110200000011??110??????0??0?-????0???????1?01?02001111??1000??2?0?000??101211001123?10011110200101022201000013301111110001110100??001112?0?00001021110020????0000???????????????0?00??120??????0???????????????????????…
Otekaikea_huata	-201??0?????11[12]??1?120???110??????????0110?102???011?1?011?02001??1???????0425011100010?011000[01]?01000120110?00?0000000[23][12]1?1?0110101001010101101003??00101?2?1111000110100000011??1????????0????-????0???????1?01?02001111??1000?02100000??101211001123?100111[12]1201?01011201000013301111110001110100????111???0??????????????????00?0???????00?????10101021200000010?????????????????????????????…
Squalodon_calvertensis	-2100?000022121?310001??00101010-00??0?0000002012??10[01]?11?103012011101[01]010152[45]01110001000110?01000-00100-1060020---00010-----10000200-00010111100301130010211101001200010000-0001[01]110-????00110-0000??0?1[12]??00?0002002[01]01[234]10000002100000??10010111112[01]?2021110010000102120100101340000011200102110021010??2?0?00??1021000120???120???????1?01????????10?0121??00?11?1?????????????????…
Notocetus_vanbenedeni	-20001000022121?20?1010110100?00-1????0110?1020131???-?11011200[01]02?1010002052511111001000010001100-00100-00-00?1---0???1-----210101??--1?1011?[12]003?[01][01]0[01]1102?11110002000100[01]1--11011000-?310[23]111-1?00????[23]0??20?0??20??1211030000011010100010111100112312021111010000101032120011341121111200111110021000??000100001031000000???200????[0123456]??????????????102-02111?????????????????…
Squalodelphis_fabianii	-2000?0010221?402?-1210?101000000101240110?201?1???????????020??022??000???5?5????100?0?0???0?1000000?101?0?0001010????[34]????????????????0?011?2?03??000?1???1?1[01]0??2??100001001???????????0?????????????????2??00?20?????1?100??2?0100?0?????[12]?111??23??0??11???????1????????????????11??????????002??1???0?0?0?????3??0??00????????????????????????????????????????????????????????????????????????
Prosqualodon_davidis	-0100100002111112000200000110000-00?10?0001?01020-1??1?010102[01]1[12]010100100014[12]501111011000110001000-00110-00500?0---00012-----[01]1000200-0101011?10?3??0000102?1101000310010100--?002?0?0?0200[23]1?0-0?00000-[23]11311?000[23]0?21??[34]??00?002?001?0??12??0????????-0?11?????1?1?????????????????1?????01[01]101?????0110???????????0?0??00???????????????????20?000102-021?????1011???????????????…
Squaloziphius_emlongi	-?????00?0??11??210?????????????????????????010[01]20111??011112012001101100205150111001100011000110?-00120-00?000[01]000000220----11000100-0201020?10?3??[01]?00102111?1001200000201--101[12]1110-?000?120-0?00?10-?014?1?[12]00300[12]100[34]000101020?110????????????????-????????????????????????????????????-?????????????????????????????????????????????????????????????????????????????????????????????…
Zarhachis_flagellator	-2000100002211402101111???10??00-20[01]170110020310[12]???????1?122002011100000216151111110100?010001000-00110-00-0021---00012-----20000200-0101010010030001[01]110211111001311010001--11?2121??1310[23]111-0000?20-[23]00120?001300?121[34]1300?002001010??121?1[01]001023?1001111010[01]001011[23]0[12][01]1011[23]4???20120000[01]?1?0021?1010200[01]0011103111010010?100?0?66002[345678]010????????????????…
Pomatodelphis_inaequalis	-20001000012214020011???????????????07?110??2310??1??-?0?112200?021100001216?501?1110100??1001100?-001001?0?00?10100?022?1??0??000200?0001010?01[01]1??0?01?02011?101?21001010100?0?2?1??-131??111-0000??0-10????0?01300???12?3?0?0001?000000021?1??????3?-0?1????100??10??3220101034???2112?00-121??021010??2?0?0???1021?10000???????????????0????????????????????????????????????????????????????????
Platanista_gangetica	-20101000022214020011110-0???-?1-1111501100024101-1?1?03311221020[01]2301100115[12]5110111010002[01]0011000-00110000-00210100-13[12]21?101000010001[01]110010[12]101000000103111010002010111000001??120?013100111-0000120-10?320000130010?120300000[12]1100100?101[12]120101?31??01110010000112?32201111?301121120010111100200011120010010103111100000?000000[56]400?40?0[34]100000102--2111000[01]2-0001111100…
Phocageneus_venustus	-?????????????????????????????[01]???????????????????????????????????????????????????????????????????????????????????????????????????????????????????????????????????????????????????????????????????????????????????????????????????????????121?1[01]00??23??0?111?01?0??10???122?0????11211?1??01121?0021?[01]???00???010102???000?????????????????????????????????????????????????????????????????????????
ZMT_73	-?????????????????????????????????????????????????????????????????????????????????????????????????????????????????????????????????????????????????????????????????????2?02????????????????0???0???????????????0???20???21??1????????????0?100201111?23130?111??1000010223122??0?340101110????????00???10112?????????31012010????????????????????????????????????????????????????????????????????????
Urkudelphis_chawpipacha	-?????0000???2?0????????????????????????????01?0?????????0102?0201[01]????002?415?101000?????10000100??0?1?1???0011010????[23]?2??01??????????0?010??002??0000?0001???????1?1?0?0101?202?0100???0?????????????????2?01??200?111??1?0????????????101201101123?20012101200?0101130210001220111011?000111100????01?200?0?????21110?20????????????????????????????????????????????????????????????????????????
Lophocetus_calvertensis	-?0???0110???11?[12]?1?????????0???????????????0?????????????1????10121??101[12]05[12]50111?0?1100010001?00-00100100[56]00??000010[23]?020?01200121001?12010?2?130?001?102?1??????????????001?11210100???0?121??0?0?????????????????????[123]????1????????1??02010000001-201[12]111312001010212210010133?002010?000110100????1???????????????????????0???0?????????????????????????????????????????????????????…
Lophocetus_repenningi	-1011101101111501111??00-0??0????2???????????30120011??32?1??01101210100120[456]15011100?1100010002100-00111220-0000000010[23]30100122001200011?201??20130?[012]?10102?1??????????????001?11210110?????121?10100???????1???????????????????????????????????????????????????????????????????????????????????????????????????????????????????????????????????????????????????????????????????????????????????????
Atocetus_nasalis	-101010000[12]2125021111?00-0110?01?10??4000012020110311?10001000120121010012041501010001110010001200-001001[12]0400010[01]0010[23]211000220[01]121101112010010030?0[01]10102?1?110?220?0[01]0[01]0001?1121?100???0?121?1010?112?0??10?2??3101?00?0??0??????????021?0?0001011-20??111[23]??001010321011010134?001010[34]?00?10100????0?????0??10???110??2????????????????110???????????????????????????????????…
Liolithax_pappus	-10001010022[01]15010111200-011010121010501001?010110011??30[12]1020020021?100120F?501111001100010001100-00100020[567]00020010102[12]02000210012102010201?010?20?[012]??11?????1?0?11000?000?????0210100???03121?10100???3???1?????3??1?0????0?????????????1201000101[12]0?01?111302001000??101?0?013[23]?002?10?000011100[01]01?0??1???1?????0?1?1110???02210?????????0???????0??0????0???????????????????????…
Delphinodon_dividum	-0011101002211102?110?00-011000021???51000010201[23]0311?132011200?012[123]?10011051501110001100010001000-001000006000100000013020101100120021102010010?30?0010102?1?110222000?00000???0210100?????120?10100???????1??0??310????[0123]?110?10?[01]01011??1?010001011[01]2013111302001010211010000133?0020103?00110100?01?01?0???1???1?0?1?111000-12200??[0123456]??1[3456789]010????111101212000[01]01101??????…
Kampholophos_serrulus	-10101?10?121[12]1?[23]1?10?0?-?11?0[01]1110??0?[01]0[01]1[12]02?[01][23]?????????11?0??01210110110515011100?1100010001000-001000?0600000000[01]01[12]020001?0012?01?1?1010?11?3??[01]01?102?1?1100[12][123]?0[01]10[01]000021?210??????0???????????????????????C?????????1???0[12]1?0010??120100?101[12][123]201?11?3?2?0?0?0[123][23][12]0000?01[23][234]?00[12]?10?000[01]?0100001[01]?100?0[01]1?001?2?101?…
Macrokentriodon_morani	-201?0011012111021110?10-?100??1?1??????????0[23]?120011??20?112001002101101105[12]5011100?1100010001100-00110010600010000001[12]020101100120?20101010010030?0010103?101102020000000000?1[01]210100???0[02]1?1?1010????[12]???10????310210?2000010?[12]10101???12010001012?201?11?302001101331010010132?001010?000010?00????????????????????????0??????????????????????????????????????????????????????????????…
Rudicetus_squalodontoides	-0010101001211102?11??0?-0??0????2??????????01?12?0???????11?00?012101001104?5011100?1100010001[01]00?00100000[45]00010100?012020101200?2-?00101011?20?3??001010211011021??000000001?002101002???3120?10?00???30??1?1?0?3102?00-0?001002101010????????????????????????????????????????????????????????????????????????????????????????????????????????????????????????????????????????????????????????????
Pithanodelphis_cornutus	-???????????????????????????????????????????0?0?2?????????11000???2???????0515011100?1????1000?1?0?001?0?20-000001?0[01]01?[01]?0???20012102111201?020?30?00?0?02110110211?00101000122??????????????????1??????0?????1??3?????????0111???010??????????????????????????????????????????????????????????????????????????????????????????22??????????????????????????????????????????????????????????????????
Tagicetus_joneti	-201?101002212502?11??1?-???0????2??????????0101103?1?1???11200201210100110515011100?1100010001100?00100020-00010000001202000110012102110201?010?30?00?0102110110????0010000011?12?01?0?0?0?1?1?10100????0??1?????31021?????1110010?10?1?????????????????????????????????????????????????????????????????????????????????????????????????1?[01]1????????00????000??????????????????????????????????????
Kentriodon_obscurus	-?01??01?01211103111????-???0????2??????????010120311??2??11200201?1?10011?[34]2??1?10?0?10?0?0001100?0??0??0?40001?0????????0?01????????????????????????????????????????????????????????????????1?10??0???????1?????????????????????????????1?010101011?201?11130200[01]010222010000134?001010?000110?00?????????????????????????????????????????????????????????????????????????????????????????????????
Kentriodon_diusinus	-?01??010022111021111?????10001112????????120101[12]0311?13??10000101110100121415011100?1000010001100??0?001004000101000012??0001101120000101010?10?30?0010102?1?0101???00?010001?2021010???10?121?1010????????1?????3102100???0010011?10?1????????????????????????????????????????????????????????????????????????????????????????2100????????????????????????????????????????????????????????????????
Kentriodon_schneideri	-??????1?0??1?1?2?011?????10?001?1??????????01?12?????????112001012101101105?501110001?00010001100?00?00?0?40001000??0?2??010?10012000????010?1?????001010????1101???0010100111???1?1?02????120?10?00010????1??????10??0????0100?10???10????????????????????????????????????????????????????????????????????????????????????????????????????????????????????????????????????????????????????????????
Wimahl_chinookensis	-1011001002202502?011100-011000112???6100012020130??????2011?00?01210100110615011100?1100010001000?0010200050000010000120?0001100121?001??011?11?3??001?102?1?11101200210100?121?2101?02??0?120?10?00210????1?????310??0????0010010?10?1??12010001012120131113020000102120??000134?001010?0001101000011?1000001???1?011011????00???0?66?11600?020?100001010000011102????????????????????????????????
Kentriodon_nakajimai	-201?10100221?1021111???-?110?01?2????0100120101203?1???201000010121010012052501110001100010001100?00100?0040001???0001??2010110012[01]02[01]102010010?3??001010211?1101???00?0100?2?0????1?0?????121?10100???????1?????310??0????0??0010??010??12010101012?201?11?302000010212010000134?001010?000110?001011010000001??1?21?0???011?02200?????2???0??????0??2????????????????????????????????????????????
Norisdelphis_annakaensis	-?00110010???110211?11????11????????????????020[12]?????????011?00?00110110??0?1?0101000111010101[12]100-00101121?-0010000?01211??011031210002020010100?????10???????????????????0?????2??????????1?1?1?1?????????1????????????????????????????????????????????????????????????????????????????????????????11???????11001021101?00????????????????????????????????????????????????????????????????????????
Kentriodon_sugawarai	-?????01????1110?1??1?????????01?2??????????0??1[23]?3?1?13??1?2002012[12]?10011051501110001100010001100-00100000400010000001?02010110[01]120020102011?10?3??0010102110????1200?0???002?1?2101000010?120?1010001[02]?02?1?????310??0??0??110010010100012010001012?201?1113[01]2000010[23]12000000134?001010?00011010010110100?0010001201101120?????????????????????????????????????????????????????????????????…
Kentriodon_hobetsu	-??????1????1?1??1??????????????????????????0?01?03????3??1??012012101101205150111000?1???10001000?00?0????4000101?????[12]?10?01?0????????0?010?10????00101?211?1101??0??0?1?002?202?01?02????1?0?1010????????1???????0???????0?1?010?????????????????????????????????????????????????????????????????????????????????????????????????????????????????????????????????????????????????????????????????
Kentriodon_hoepfneri	-???????????????????11????10??01???????????????????????????0???????????????????????????????????????????????????????0??????????????2???????????????????????????????????????????????????????????????????????????????????????????????????????12010001012?201??11302?0??00111010000134?002010?000110?0000?1010????0??????1101120???022?0?3????70101?????????????????????????????????????????????????????
Sophianacetus_commenticius	-?????0????????0????11??-???0?01?????601?0????01??????1????????0012101001105?5?111?0011000100?1?00?00???????0?0101?0?02?????0??0012?021???0???????????????????1???????????????????????????????????????????????????????????????????????????120100010?2?201???1?02?0??0?21???101?134?001010?010110?0000?10??????00001201101120??????????????????????????????????0?????????????????????????????????????
Platysvercus_ugonis	-101110100221[12]102111??0?????0????2??????????02?13?3????3??1??002002101101205[12]501110001100010001100-001000206000100001012010001100121021102010?10?3??00101021101102120000?0?001?1?2101?0?0?0?120?10?00???????1??1??310??0??0?011001101010????????????????????????????????????????????????????????????????????????????????????????????????????????????????????????????????????????????????????????????
;
tread
((((((((26 27) (49 (47 48 44 46 45))) (54 52 ((50 51) ((66 (63 (62 64 61 65))) (53 (67 (57 (60 (55 56 59))))))))) (15 (17 18))) (10 (11 9 12))) 82) (8 7)) 0)*
;
proc /;
comments 0
;
