# Supplementary material for: An Early Miocene kentriodontoid (Cetacea: Odontoceti) from the western North Pacific, and its implications for their phylogeny and paleobiogeography
Source: PLoS One. 2023 Feb 15;18(2):e0280218. doi: 10.1371/journal.pone.0280218 (PMC9931143; doi:10.1371/journal.pone.0280218)
Supplement: S4 File — (OUT) [file pone.0280218.s004.out]

Reading from C:\Users\Zixuan Guo\Desktop\S3 File.tnt 
Matrix (388x107, 16 states). Memory required for data:   0.43 Mbytes 
1 trees read (trees 0-0) 
Saved data and trees (Nexus format) to file C:\Users\Zixuan Guo\Desktop\S2 File.nex 
 
Tree 0: 
   ÚÄÄ Georgiacetus_vogtlensis
   ³     ÚÄÄ Kogia_breviceps
   ³  ÚÄÄÁÄÄ Physeter_macrocephalus
ÃÄÄ´  ³  ÚÄÄ Platanista_gangetica
   ³  ³  ³     ÚÄÄ Berardius_bairdii
   ÀÄÄ´  ³  ÚÄÄ´  ÚÄÄ Mesoplodon_ginkgodens
      ³  ³  ³  ÀÄÄÅÄÄ Ziphius_cavirostris
      ÀÄÄ´  ³     ÀÄÄ Tasmacetus_shepherdi
         ³  ³     ÚÄÄ Lipotes_vexillifer
         ³  ³  ÚÄÄ´  ÚÄÄ Pontoporia_blainvillei
         ÀÄÄ´  ³  ÀÄÄÁÄÄ Inia_geoffrensis
            ³  ³        ÚÄÄ Monodon_monoceros
            ³  ³     ÚÄÄÁÄÄ Delphinapterus_leucas
            ³  ³     ³  ÚÄÄ Neophocaena_phocaenoides
            ÀÄÄ´  ÚÄÄ´  ³  ÚÄÄ Phocoenoides_dalli
               ³  ³  ÀÄÄ´  ÃÄÄ Phocoena_phocoena
               ³  ³     ÀÄÄÅÄÄ Phocoena_dioptrica
               ³  ³        ÃÄÄ Phocoena_spinipinnis
               ÀÄÄ´        ÀÄÄ Phocoena_sinus
                  ³  ÚÄÄ Orcinus_orca
                  ³  ÃÄÄ Lagenorhynchus_acutus
                  ³  ³     ÚÄÄ Cephalorhynchus_hectori
                  ÀÄÄ´  ÚÄÄÁÄÄ Lissodelphis_borealis
                     ³  ³     ÚÄÄ Sotalia_fluviatilis
                     ³  ³     ³  ÚÄÄ Sousa_chinensis
                     ÀÄÄ´  ÚÄÄ´  ³  ÚÄÄ Tursiops_truncatus
                        ³  ³  ÀÄÄ´  ÃÄÄ Stenella_attenuata
                        ³  ³     ÀÄÄÅÄÄ Lagenodelphis_hosei
                        ÀÄÄ´        ÀÄÄ Delphinus_delphis
                           ³  ÚÄÄ Orcaella_brevirostris
                           ÀÄÄ´  ÚÄÄ Steno_bredanensis
                              ÀÄÄ´  ÚÄÄ Grampus_griseus
                                 ÀÄÄ´  ÚÄÄ Pseudorca_crassidens
                                    ÀÄÄ´  ÚÄÄ Peponocephala_electra
                                       ÀÄÄÅÄÄ Globicephala_macrorhynchus
                                          ÀÄÄ Feresa_attenuata
 
Time 1.27 secs. 
Read 
     0 negative constraints 
     26 positive constraints 
Space for 10000 trees in memory 
Constraints is ON 
Random seed is 1 
0 trees in memory 
Repl. Algor.     Tree        Score       Best Score   Time       Rearrangs.
1072  FUSE      75           ------      3385         8:54:25    324,722,848,813 
Completed search.
Total rearrangements examined: 324,722,848,813. 
Constraints enforced during search. 
No target score defined.  Best score hit 1000 times.
Best score: 3385.  52 trees retained. 
Time 32065.78 secs. 
Tree file: C:\Users\Zixuan Guo\Desktop\S5 File.tre 
52 trees saved to C:\Users\Zixuan Guo\Desktop\S5 File.tre           
Time 0.02 secs. 
Closing C:\Users\Zixuan Guo\Desktop\S5 File.tre (with 52 trees saved)
Time 0.02 secs. 
Reading from C:\Users\Zixuan Guo\Desktop\stats.run 
Running C:\Users\Zixuan Guo\Desktop\stats.run (with no arguments) 
Macro language is ON 
Macros: 42.7 Kb in use, 59.6 Kb free
Report is ON 
Floating point printing uses 3 digits 
Consistency index  
       ÚÄÄÄÄÄÄÂÄÄÄÄÄÄÂÄÄÄÄÄÄÂÄÄÄÄÄÄÂÄÄÄÄÄÄÂÄÄÄÄÄÄÂÄÄÄÄÄÄÂÄÄÄÄÄÄÂÄÄÄÄÄÄÂÄÄÄÄÄÄ¿
       ³    +0³    +1³    +2³    +3³    +4³    +5³    +6³    +7³    +8³    +9³
ÚÄÄÄÄÄÄÅÄÄÄÄÄÄÅÄÄÄÄÄÄÅÄÄÄÄÄÄÅÄÄÄÄÄÄÅÄÄÄÄÄÄÅÄÄÄÄÄÄÅÄÄÄÄÄÄÅÄÄÄÄÄÄÅÄÄÄÄÄÄÅÄÄÄÄÄÄ´
³     0³ 0.197³ 0.197³ 0.197³ 0.197³ 0.197³ 0.197³ 0.197³ 0.197³ 0.197³ 0.197³
³    10³ 0.197³ 0.197³ 0.197³ 0.197³ 0.197³ 0.197³ 0.197³ 0.197³ 0.197³ 0.197³
³    20³ 0.197³ 0.197³ 0.197³ 0.197³ 0.197³ 0.197³ 0.197³ 0.197³ 0.197³ 0.197³
³    30³ 0.197³ 0.197³ 0.197³ 0.197³ 0.197³ 0.197³ 0.197³ 0.197³ 0.197³ 0.197³
³    40³ 0.197³ 0.197³ 0.197³ 0.197³ 0.197³ 0.197³ 0.197³ 0.197³ 0.197³ 0.197³
³    50³ 0.197³ 0.197³      ³      ³      ³      ³      ³      ³      ³      ³
ÀÄÄÄÄÄÄÁÄÄÄÄÄÄÁÄÄÄÄÄÄÁÄÄÄÄÄÄÁÄÄÄÄÄÄÁÄÄÄÄÄÄÁÄÄÄÄÄÄÁÄÄÄÄÄÄÁÄÄÄÄÄÄÁÄÄÄÄÄÄÁÄÄÄÄÄÄÙ 
Retention index  
       ÚÄÄÄÄÄÄÂÄÄÄÄÄÄÂÄÄÄÄÄÄÂÄÄÄÄÄÄÂÄÄÄÄÄÄÂÄÄÄÄÄÄÂÄÄÄÄÄÄÂÄÄÄÄÄÄÂÄÄÄÄÄÄÂÄÄÄÄÄÄ¿
       ³    +0³    +1³    +2³    +3³    +4³    +5³    +6³    +7³    +8³    +9³
ÚÄÄÄÄÄÄÅÄÄÄÄÄÄÅÄÄÄÄÄÄÅÄÄÄÄÄÄÅÄÄÄÄÄÄÅÄÄÄÄÄÄÅÄÄÄÄÄÄÅÄÄÄÄÄÄÅÄÄÄÄÄÄÅÄÄÄÄÄÄÅÄÄÄÄÄÄ´
³     0³ 0.568³ 0.568³ 0.568³ 0.568³ 0.568³ 0.568³ 0.568³ 0.568³ 0.568³ 0.568³
³    10³ 0.568³ 0.568³ 0.568³ 0.568³ 0.568³ 0.568³ 0.568³ 0.568³ 0.568³ 0.568³
³    20³ 0.568³ 0.568³ 0.568³ 0.568³ 0.568³ 0.568³ 0.568³ 0.568³ 0.568³ 0.568³
³    30³ 0.568³ 0.568³ 0.568³ 0.568³ 0.568³ 0.568³ 0.568³ 0.568³ 0.568³ 0.568³
³    40³ 0.568³ 0.568³ 0.568³ 0.568³ 0.568³ 0.568³ 0.568³ 0.568³ 0.568³ 0.568³
³    50³ 0.568³ 0.568³      ³      ³      ³      ³      ³      ³      ³      ³
ÀÄÄÄÄÄÄÁÄÄÄÄÄÄÁÄÄÄÄÄÄÁÄÄÄÄÄÄÁÄÄÄÄÄÄÁÄÄÄÄÄÄÁÄÄÄÄÄÄÁÄÄÄÄÄÄÁÄÄÄÄÄÄÁÄÄÄÄÄÄÁÄÄÄÄÄÄÙ 
 
Note: for consensus calculation, trees will be 
temporarily collapsed (when min. branch length = 0) 
Copied legends: "Strict consensus of 52 trees (0 taxa excluded)" 
Time 0.03 secs. 
 
Strict consensus of 52 trees (0 taxa excluded) 
   ÚÄÄ Georgiacetus_vogtlensis
   ³  ÚÄÄ Zygorhiza_kochii
ÃÄÄ´  ³     ÚÄÄ Xenorophus_sloanii
   ÀÄÄ´  ÚÄÄÁÄÄ Archaeodelphis_patrius
      ³  ³  ÚÄÄ Simocetus_rayi
      ÀÄÄ´  ³  ÚÄÄ Agorophius_pygmaeus
         ÀÄÄ´  ³  ÚÄÄ Patriocetus_kazakhstanicus
            ÀÄÄ´  ³     ÚÄÄ Waipatia_maerewhenua
               ³  ³     ³     ÚÄÄ Awamokoa_tokarahi
               ÀÄÄ´  ÚÄÄ´  ÚÄÄÁÄÄ Waipatia_hectori
                  ³  ³  ÀÄÄ´  ÚÄÄ Urkudelphis_chawpipacha
                  ³  ³     ÀÄÄ´  ÚÄÄ Otekaikea_huata
                  ÀÄÄ´        ÀÄÄÁÄÄ Otekaikea_marplesi
                     ³  ÚÄÄ Papahu_taitapu
                     ³  ³  ÚÄÄ Squalodon_calvertensis
                     ÀÄÄ´  ³  ÚÄÄ Prosqualodon_davidis
                        ³  ³  ³     ÚÄÄ Kogia_breviceps
                        ÀÄÄ´  ³  ÚÄÄ´  ÚÄÄ Physeter_macrocephalus
                           ³  ³  ³  ÀÄÄÁÄÄ Orycterocetus_crocodilinus
                           ³  ³  ³     ÚÄÄ Squaloziphius_emlongi
                           ÀÄÄ´  ³     ³  ÚÄÄ Xiphiacetus_bossi
                              ³  ³  ÚÄÄ´  ³  ÚÄÄ ZMT_73
                              ³  ³  ³  ÀÄÄ´  ³     ÚÄÄ Squalodelphis_fabianii
                              ³  ³  ³     ÀÄÄ´  ÚÄÄ´  ÚÄÄ Phocageneus_venustus
                              ÀÄÄ´  ³        ³  ³  ÀÄÄÁÄÄ Notocetus_vanbenedeni
                                 ³  ³        ÀÄÄ´  ÚÄÄ Zarhachis_flagellator
                                 ³  ³           ÀÄÄ´  ÚÄÄ Platanista_gangetica
                                 ³  ³              ÀÄÄÁÄÄ Pomatodelphis_inaequalis
                                 ³  ³     ÚÄÄ Berardius_bairdii
                                 ³  ³  ÚÄÄ´  ÚÄÄ Ziphius_cavirostris
                                 ÀÄÄ´  ³  ÀÄÄ´  ÚÄÄ Mesoplodon_ginkgodens
                                    ³  ³     ÀÄÄÁÄÄ Tasmacetus_shepherdi
                                    ³  ³     ÚÄÄ Lipotes_vexillifer
                                    ³  ³  ÚÄÄ´  ÚÄÄ Parapontoporia_sternbergi
                                    ³  ³  ³  ÀÄÄ´  ÚÄÄ Inia_geoffrensis
                                    ³  ³  ³     ÀÄÄ´  ÚÄÄ Pontoporia_blainvillei
                                    ³  ³  ³        ÀÄÄ´  ÚÄÄ Brachydelphis_mazeasi
                                    ³  ³  ³           ÀÄÄÁÄÄ Pliopontos_littoralis
                                    ÀÄÄ´  ³        ÚÄÄ Delphinodon_dividum
                                       ³  ³        ³  ÚÄÄ Tagicetus_joneti
                                       ³  ³     ÚÄÄ´  ³     ÚÄÄ Platysvercus_ugonis
                                       ³  ³     ³  ÀÄÄ´  ÚÄÄ´  ÚÄÄ Liolithax_pappus
                                       ³  ³     ³     ³  ³  ÀÄÄ´  ÚÄÄ Macrokentriodon_morani
                                       ³  ³     ³     ÀÄÄ´     ÀÄÄÁÄÄ Hadrodelphis_calvertense
                                       ³  ³     ³        ³  ÚÄÄ Pithanodelphis_cornutus
                                       ³  ³     ³        ÀÄÄ´  ÚÄÄ Lophocetus_calvertensis
                                       ³  ³  ÚÄÄ´           ÀÄÄ´  ÚÄÄ Lophocetus_repenningi
                                       ÀÄÄ´  ³  ³              ÀÄÄ´  ÚÄÄ Atocetus_nasalis
                                          ³  ³  ³                 ÀÄÄÁÄÄ Atocetus_iquensis
                                          ³  ³  ³     ÚÄÄ Wimahl_chinookensis
                                          ³  ³  ³  ÚÄÄÁÄÄ Kampholophos_serrulus
                                          ³  ³  ³  ³  ÚÄÄ Kentriodon_schneideri
                                          ³  ³  ÀÄÄ´  ³  ÚÄÄ Kentriodon_hobetsu
                                          ³  ³     ÀÄÄ´  ³  ÚÄÄ Kentriodon_sugawarai
                                          ³  ³        ÀÄÄ´  ³  ÚÄÄ Kentriodon_pernix
                                          ³  ³           ÀÄÄ´  ³     ÚÄÄ Kentriodon_nakajimai
                                          ³  ³              ÀÄÄ´  ÚÄÄÁÄÄ Kentriodon_obscurus
                                          ³  ³                 ÀÄÄ´  ÚÄÄ Sophianacetus_commenticius
                                          ³  ³                    ÀÄÄ´  ÚÄÄ Rudicetus_squalodontoides
                                          ³  ³                       ÀÄÄ´  ÚÄÄ Kentriodon_hoepfneri
                                          ³  ³                          ÀÄÄÁÄÄ Kentriodon_diusinus
                                          ÀÄÄ´     ÚÄÄ Norisdelphis_annakaensis
                                             ³     ³  ÚÄÄ Orcinus_orca
                                             ³  ÚÄÄ´  ³     ÚÄÄ Eodelphinus_kabatensis
                                             ³  ³  ³  ³  ÚÄÄÁÄÄ Lagenorhynchus_acutus
                                             ³  ³  ÀÄÄ´  ³     ÚÄÄ Cephalorhynchus_hectori
                                             ³  ³     ³  ³  ÚÄÄÁÄÄ Lissodelphis_borealis
                                             ³  ³     ÀÄÄ´  ³     ÚÄÄ Sotalia_fluviatilis
                                             ³  ³        ³  ³  ÚÄÄ´  ÚÄÄ Sousa_chinensis
                                             ³  ³        ÀÄÄ´  ³  ÀÄÄ´  ÚÄÄ Tursiops_truncatus
                                             ³  ³           ³  ³     ÀÄÄ´  ÚÄÄ Stenella_attenuata
                                             ³  ³           ³  ³        ÀÄÄ´  ÚÄÄ Lagenodelphis_hosei
                                             ³  ³           ÀÄÄ´           ÀÄÄÁÄÄ Delphinus_delphis
                                             ³  ³              ³  ÚÄÄ Orcaella_brevirostris
                                             ³  ³              ³  ³  ÚÄÄ Steno_bredanensis
                                             ÀÄÄ´              ÀÄÄ´  ÃÄÄ Hemisyntrachelus_cortesii
                                                ³                 ÀÄÄÅÄÄ Grampus_griseus
                                                ³                    ³  ÚÄÄ Pseudorca_crassidens
                                                ³                    ÀÄÄ´  ÚÄÄ Globicephala_macrorhynchus
                                                ³                       ÀÄÄ´  ÚÄÄ Peponocephala_electra
                                                ³                          ÀÄÄÁÄÄ Feresa_attenuata
                                                ³  ÚÄÄ Pterophocaena_nishinoi
                                                ³  ³  ÚÄÄ Albireo_whistleri
                                                ³  ³  ³  ÚÄÄ Odobenocetops_peruvianus
                                                ³  ÃÄÄ´  ÃÄÄ Denebola_brachycephala
                                                ³  ³  ÀÄÄ´  ÚÄÄ Monodon_monoceros
                                                ÀÄÄ´     ÀÄÄÁÄÄ Delphinapterus_leucas
                                                   ³     ÚÄÄ Archaeophocaena_teshioensis
                                                   ³  ÚÄÄÁÄÄ Miophocaena_nishinoi
                                                   ³  ³  ÚÄÄ Haborophocoena_toyoshimai
                                                   ÀÄÄ´  ³  ÚÄÄ Numataphocoena_yamashitai
                                                      ÀÄÄ´  ³  ÚÄÄ Haborophocoena_minutus
                                                         ³  ³  ³  ÚÄÄ Salumiphocaena_stocktoni
                                                         ÀÄÄ´  ³  ÃÄÄ Septemtriocetus_bosselaersi
                                                            ³  ³  ÃÄÄ Brabocetus_gigaseorum
                                                            ÀÄÄ´  ÃÄÄ Semirostrum_ceruttii
                                                               ³  ³     ÚÄÄ Lomacetus_ginsburgi
                                                               ³  ³  ÚÄÄÁÄÄ Australithax_intermedia
                                                               ÀÄÄÅÄÄ´  ÚÄÄ Piscolithax_boreios
                                                                  ³  ÀÄÄ´  ÚÄÄ Piscolithax_tedfordi
                                                                  ³     ÀÄÄÁÄÄ Piscolithax_longirostris
                                                                  ³  ÚÄÄ Neophocaena_phocaenoides
                                                                  ³  ³     ÚÄÄ Phocoena_spinipinnis
                                                                  ÀÄÄ´  ÚÄÄÁÄÄ Phocoena_sinus
                                                                     ÀÄÄ´  ÚÄÄ Phocoena_phocoena
                                                                        ÀÄÄ´  ÚÄÄ Phocoenoides_dalli
                                                                           ÀÄÄÁÄÄ Phocoena_dioptrica
Reading from C:\Users\Zixuan Guo\Desktop\bremer.run 
Running C:\Users\Zixuan Guo\Desktop\bremer.run with arguments: .run 
 
Macro language is OFF 
10 loops and 635 user variables 
Macro language is ON 
Macros: 27.6 Kb in use, 472.3 Kb free
Time reset 
Output written to file 


SETTINGS FOR CALCULATION OF BREMER SUPPORTS: 
  Searching suboptimal trees, with score up to 30 worse than 
     best (in 30 searches, each 1 worse than previous)
TOTAL TIME USED: 1125 secs.

Report is ON 
Copied legends: "Group freqs., 1000 replicates, cut=50 (tree 0) - Standard Bootstrap" 
Average group support: 18.7 
Copied legends: "GC values, 1000 replicates, cut=0 (tree 1) - Standard Bootstrap" 
Average group support: 24.2 
 
977.86 secs. to complete resampling 
 
Strict consensus of 52 trees (0 taxa excluded)/Group freqs., 1000 replicates, cut=50 (tree 0) - Standard Bootstrap/GC values, 1000 replicates, cut=0 (tree 1) - Standard Bootstrap 
     ÚÄÄ// Georgiacetus_vogtlensis
     ³              ÚÄÄ// Zygorhiza_kochii
ÃÄÄ//´              ³                      ÚÄÄ// Xenorophus_sloanii
     ÀÄÄ/???/100/100´           ÚÄÄ/1/58/32ÁÄÄ// Archaeodelphis_patrius
                    ³           ³          ÚÄÄ// Simocetus_rayi
                    ÀÄÄ/10/99/99´          ³         ÚÄÄ// Agorophius_pygmaeus
                                ÀÄÄ/5/87/83´         ³        ÚÄÄ// Patriocetus_kazakhstanicus
                                           ÀÄÄ/3/?/26´        ³                   ÚÄÄ// Waipatia_maerewhenua
                                                     ³        ³                   ³                 ÚÄÄ// Awamokoa_tokarahi
                                                     ÀÄÄ/1/?/8´          ÚÄÄ/2/?/7´        ÚÄÄ/1/?/8ÁÄÄ// Waipatia_hectori
                                                              ³          ³        ÀÄÄ/2/?/?´         ÚÄÄ// Urkudelphis_chawpipacha
                                                              ³          ³                 ÀÄÄ/2/?/17´          ÚÄÄ// Otekaikea_huata
                                                              ÀÄÄ/5/80/78´                           ÀÄÄ/3/95/94ÁÄÄ// Otekaikea_marplesi
                                                                         ³        ÚÄÄ// Papahu_taitapu
                                                                         ³        ³        ÚÄÄ// Squalodon_calvertensis
                                                                         ÀÄÄ/1/?/?´        ³        ÚÄÄ// Prosqualodon_davidis
                                                                                  ³        ³        ³                     ÚÄÄ// Kogia_breviceps
                                                                                  ÀÄÄ/4/?/9´        ³         ÚÄÄ/11/99/99´          ÚÄÄ// Physeter_macrocephalus
                                                                                           ³        ³         ³           ÀÄÄ/4/62/36ÁÄÄ// Orycterocetus_crocodilinus
                                                                                           ³        ³         ³                 ÚÄÄ// Squaloziphius_emlongi
                                                                                           ÀÄÄ/4/?/?´         ³                 ³        ÚÄÄ// Xiphiacetus_bossi
                                                                                                    ³         ³        ÚÄÄ/2/?/?´        ³         ÚÄÄ// ZMT_73
                                                                                                    ³         ³        ³        ÀÄÄ/1/?/?´         ³                  ÚÄÄ// Squalodelphis_fabianii
                                                                                                    ³         ³        ³                 ÀÄÄ/2/?/21´         ÚÄÄ/1/?/3´         ÚÄÄ// Phocageneus_venustus
                                                                                                    ÀÄÄ/4/?/20´        ³                           ³         ³        ÀÄÄ/1/?/28ÁÄÄ// Notocetus_vanbenedeni
                                                                                                              ³        ³                           ÀÄÄ/1/?/26´          ÚÄÄ// Zarhachis_flagellator
                                                                                                              ³        ³                                     ÀÄÄ/4/73/63´          ÚÄÄ// Platanista_gangetica
                                                                                                              ³        ³                                                ÀÄÄ/4/60/39ÁÄÄ// Pomatodelphis_inaequalis
                                                                                                              ³        ³                   ÚÄÄ// Berardius_bairdii
                                                                                                              ³        ³        ÚÄÄ/9/98/96´        ÚÄÄ// Ziphius_cavirostris
                                                                                                              ÀÄÄ/2/?/?´        ³          ÀÄÄ/9/?/8´        ÚÄÄ// Mesoplodon_ginkgodens
                                                                                                                       ³        ³                   ÀÄÄ/1/?/?ÁÄÄ// Tasmacetus_shepherdi
                                                                                                                       ³        ³                     ÚÄÄ// Lipotes_vexillifer
                                                                                                                       ³        ³          ÚÄÄ/8/55/47´        ÚÄÄ// Parapontoporia_sternbergi
                                                                                                                       ³        ³          ³          ÀÄÄ/1/?/?´         ÚÄÄ// Inia_geoffrensis
                                                                                                                       ³        ³          ³                   ÀÄÄ/3/?/33´         ÚÄÄ// Pontoporia_blainvillei
                                                                                                                       ³        ³          ³                             ÀÄÄ/2/?/24´         ÚÄÄ// Brachydelphis_mazeasi
                                                                                                                       ³        ³          ³                                       ÀÄÄ/1/?/26ÁÄÄ// Pliopontos_littoralis
                                                                                                                       ÀÄÄ/4/?/?´          ³                            ÚÄÄ// Delphinodon_dividum
                                                                                                                                ³          ³                            ³        ÚÄÄ// Tagicetus_joneti
                                                                                                                                ³          ³                   ÚÄÄ/3/?/?´        ³                 ÚÄÄ// Platysvercus_ugonis
                                                                                                                                ³          ³                   ³        ÀÄÄ/1/?/?´        ÚÄÄ/1/?/?´        ÚÄÄ// Liolithax_pappus
                                                                                                                                ³          ³                   ³                 ³        ³        ÀÄÄ/3/?/?´        ÚÄÄ// Macrokentriodon_morani
                                                                                                                                ³          ³                   ³                 ÀÄÄ/1/?/?´                 ÀÄÄ/1/?/?ÁÄÄ// Hadrodelphis_calvertense
                                                                                                                                ³          ³                   ³                          ³        ÚÄÄ// Pithanodelphis_cornutus
                                                                                                                                ³          ³                   ³                          ÀÄÄ/3/?/2´        ÚÄÄ// Lophocetus_calvertensis
                                                                                                                                ³          ³         ÚÄÄ/2/?/40´                                   ÀÄÄ/2/?/5´        ÚÄÄ// Lophocetus_repenningi
                                                                                                                                ÀÄÄ/8/68/65´         ³         ³                                            ÀÄÄ/1/?/2´         ÚÄÄ// Atocetus_nasalis
                                                                                                                                           ³         ³         ³                                                     ÀÄÄ/1/?/11ÁÄÄ// Atocetus_iquensis
                                                                                                                                           ³         ³         ³                 ÚÄÄ// Wimahl_chinookensis
                                                                                                                                           ³         ³         ³        ÚÄÄ/3/?/?ÁÄÄ// Kampholophos_serrulus
                                                                                                                                           ³         ³         ³        ³        ÚÄÄ// Kentriodon_schneideri
                                                                                                                                           ³         ³         ÀÄÄ/2/?/?´        ³        ÚÄÄ// Kentriodon_hobetsu
                                                                                                                                           ³         ³                  ÀÄÄ/1/?/?´        ³        ÚÄÄ// Kentriodon_sugawarai
                                                                                                                                           ³         ³                           ÀÄÄ/2/?/?´        ³        ÚÄÄ// Kentriodon_pernix
                                                                                                                                           ³         ³                                    ÀÄÄ/1/?/?´        ³                 ÚÄÄ// Kentriodon_nakajimai
                                                                                                                                           ³         ³                                             ÀÄÄ/2/?/?´        ÚÄÄ/1/?/6ÁÄÄ// Kentriodon_obscurus
                                                                                                                                           ³         ³                                                      ÀÄÄ/1/?/?´        ÚÄÄ// Sophianacetus_commenticius
                                                                                                                                           ³         ³                                                               ÀÄÄ/2/?/?´        ÚÄÄ// Rudicetus_squalodontoides
                                                                                                                                           ³         ³                                                                        ÀÄÄ/1/?/?´        ÚÄÄ// Kentriodon_hoepfneri
                                                                                                                                           ³         ³                                                                                 ÀÄÄ/1/?/0ÁÄÄ// Kentriodon_diusinus
                                                                                                                                           ÀÄÄ/4/?/19´                  ÚÄÄ// Norisdelphis_annakaensis
                                                                                                                                                     ³                  ³         ÚÄÄ// Orcinus_orca
                                                                                                                                                     ³         ÚÄÄ/2/?/7´         ³                 ÚÄÄ// Eodelphinus_kabatensis
                                                                                                                                                     ³         ³        ³         ³        ÚÄÄ/2/?/?ÁÄÄ// Lagenorhynchus_acutus
                                                                                                                                                     ³         ³        ÀÄÄ/4/?/20´        ³                 ÚÄÄ// Cephalorhynchus_hectori
                                                                                                                                                     ³         ³                  ³        ³        ÚÄÄ/7/?/?ÁÄÄ// Lissodelphis_borealis
                                                                                                                                                     ³         ³                  ÀÄÄ/2/?/?´        ³                 ÚÄÄ// Sotalia_fluviatilis
                                                                                                                                                     ³         ³                           ³        ³        ÚÄÄ/5/?/?´        ÚÄÄ// Sousa_chinensis
                                                                                                                                                     ³         ³                           ÀÄÄ/3/?/?´        ³        ÀÄÄ/5/?/?´         ÚÄÄ// Tursiops_truncatus
                                                                                                                                                     ³         ³                                    ³        ³                 ÀÄÄ/10/?/0´          ÚÄÄ// Stenella_attenuata
                                                                                                                                                     ³         ³                                    ³        ³                           ÀÄÄ/4/71/61´        ÚÄÄ// Lagenodelphis_hosei
                                                                                                                                                     ³         ³                                    ÀÄÄ/3/?/?´                                      ÀÄÄ/1/?/?ÁÄÄ// Delphinus_delphis
                                                                                                                                                     ³         ³                                             ³        ÚÄÄ// Orcaella_brevirostris
                                                                                                                                                     ³         ³                                             ³        ³        ÚÄÄ// Steno_bredanensis
                                                                                                                                                     ÀÄÄ/5/?/22´                                             ÀÄÄ/3/?/?´        ÃÄÄ// Hemisyntrachelus_cortesii
                                                                                                                                                               ³                                                      ÀÄÄ/1/?/?ÅÄÄ// Grampus_griseus
                                                                                                                                                               ³                                                               ³        ÚÄÄ// Pseudorca_crassidens
                                                                                                                                                               ³                                                               ÀÄÄ/1/?/?´        ÚÄÄ// Globicephala_macrorhynchus
                                                                                                                                                               ³                                                                        ÀÄÄ/6/?/?´         ÚÄÄ// Peponocephala_electra
                                                                                                                                                               ³                                                                                 ÀÄÄ/2/?/36ÁÄÄ// Feresa_attenuata
                                                                                                                                                               ³        ÚÄÄ// Pterophocaena_nishinoi
                                                                                                                                                               ³        ³        ÚÄÄ// Albireo_whistleri
                                                                                                                                                               ³        ³        ³        ÚÄÄ// Odobenocetops_peruvianus
                                                                                                                                                               ³        ÃÄÄ/4/?/?´        ÃÄÄ// Denebola_brachycephala
                                                                                                                                                               ³        ³        ÀÄÄ/4/?/?´          ÚÄÄ// Monodon_monoceros
                                                                                                                                                               ÀÄÄ/1/?/?´                 ÀÄÄ/9/98/97ÁÄÄ// Delphinapterus_leucas
                                                                                                                                                                        ³                   ÚÄÄ// Archaeophocaena_teshioensis
                                                                                                                                                                        ³         ÚÄÄ/1/?/34ÁÄÄ// Miophocaena_nishinoi
                                                                                                                                                                        ³         ³         ÚÄÄ// Haborophocoena_toyoshimai
                                                                                                                                                                        ÀÄÄ/2/?/30´         ³        ÚÄÄ// Numataphocoena_yamashitai
                                                                                                                                                                                  ÀÄÄ/1/?/16´        ³        ÚÄÄ// Haborophocoena_minutus
                                                                                                                                                                                            ³        ³        ³        ÚÄÄ// Salumiphocaena_stocktoni
                                                                                                                                                                                            ÀÄÄ/1/?/?´        ³        ÃÄÄ// Septemtriocetus_bosselaersi
                                                                                                                                                                                                     ³        ³        ÃÄÄ// Brabocetus_gigaseorum
                                                                                                                                                                                                     ÀÄÄ/1/?/6´        ÃÄÄ// Semirostrum_ceruttii
                                                                                                                                                                                                              ³        ³                  ÚÄÄ// Lomacetus_ginsburgi
                                                                                                                                                                                                              ³        ³        ÚÄÄ/2/?/29ÁÄÄ// Australithax_intermedia
                                                                                                                                                                                                              ÀÄÄ/2/?/9ÅÄÄ/1/?/8´          ÚÄÄ// Piscolithax_boreios
                                                                                                                                                                                                                       ³        ÀÄÄ/2/77/72´          ÚÄÄ// Piscolithax_tedfordi
                                                                                                                                                                                                                       ³                   ÀÄÄ/1/52/30ÁÄÄ// Piscolithax_longirostris
                                                                                                                                                                                                                       ³          ÚÄÄ// Neophocaena_phocaenoides
                                                                                                                                                                                                                       ³          ³                   ÚÄÄ// Phocoena_spinipinnis
                                                                                                                                                                                                                       ÀÄÄ/4/93/91´        ÚÄÄ/3/70/63ÁÄÄ// Phocoena_sinus
                                                                                                                                                                                                                                  ÀÄÄ/2/?/?´          ÚÄÄ// Phocoena_phocoena
                                                                                                                                                                                                                                           ÀÄÄ/5/57/33´         ÚÄÄ// Phocoenoides_dalli
                                                                                                                                                                                                                                                      ÀÄÄ/2/?/10ÁÄÄ// Phocoena_dioptrica
Log file: C:\Users\Zixuan Guo\Desktop\S4 File.out 

Buffer: lines 0 - 339 saved to C:\Users\Zixuan Guo\Desktop\S4 File.out 
Time 0.00 secs. 
