# Supplementary material for: An Early Miocene kentriodontoid (Cetacea: Odontoceti) from the western North Pacific, and its implications for their phylogeny and paleobiogeography
Source: PLoS One. 2023 Feb 15;18(2):e0280218. doi: 10.1371/journal.pone.0280218 (PMC9931143; doi:10.1371/journal.pone.0280218)
Supplement: S5 File — (TRE) [file pone.0280218.s005.tre]

tread 'tree(s) from TNT, for data in C:\Users\Zixuan Guo\Desktop\S3 File.tnt'
(0 (1 ((2 3 )(14 (4 (5 ((69 (75 (78 ((8 (6 7 ))(((10 (11 (9 12 )))((15 (16 (17 (18 (19 20 )))))(((90 (95 ((94 (86 (87 (21 88 ))))(106 (89 (23 92 ))))))((98 (103 (102 (22 ((105 (93 (97 104 )))(96 100 ))))))(91 99 )))((29 ((24 (28 (25 (26 27 ))))((35 (36 (34 ((((30 31 )(37 (38 39 )))(43 (40 (49 ((44 45 )(47 (46 48 )))))))(41 42 )))))(32 33 ))))(101 (54 (((50 51 )((53 ((57 (60 (56 (55 59 ))))(58 67 )))(66 (63 (65 (64 (61 62 )))))))(52 68 ))))))))(79 (13 (84 ((77 (76 83 ))(80 (81 82 )))))))))))(72 ((70 71 )(85 (73 74 )))))))))))*
(0 (1 ((2 3 )(14 (4 (5 ((69 (75 (78 ((8 (6 7 ))(((10 (11 (9 12 )))((15 (16 (17 (18 (19 20 )))))(((90 (95 ((94 (86 (87 (21 88 ))))(106 (89 (23 92 ))))))((98 (103 (102 (22 ((105 (93 (97 104 )))(96 100 ))))))(91 99 )))((29 ((24 (28 (25 (26 27 ))))((35 (36 (34 (41 (42 (((30 31 )(37 (38 39 )))(43 (40 (49 ((44 45 )(47 (46 48 ))))))))))))(32 33 ))))(101 (54 (((50 51 )((53 ((57 (60 (56 (55 59 ))))(58 67 )))(66 (63 (65 (64 (61 62 )))))))(52 68 ))))))))(79 (13 (84 ((77 (76 83 ))(80 (81 82 )))))))))))(72 ((70 71 )(85 (73 74 )))))))))))*
(0 (1 ((2 3 )(14 (4 (5 ((69 (75 (78 ((8 (6 7 ))(((10 (11 (9 12 )))((15 (16 (17 (18 (19 20 )))))(((90 (95 ((94 (86 (87 (21 88 ))))(106 (89 (23 92 ))))))((98 (103 (102 (22 ((105 (93 (97 104 )))(96 100 ))))))(91 99 )))((29 ((24 (28 (25 (26 27 ))))((35 (36 (34 ((((30 31 )(37 (38 39 )))(40 (43 (49 ((44 45 )(47 (46 48 )))))))(41 42 )))))(32 33 ))))(101 (54 (((50 51 )((53 ((57 (60 (56 (55 59 ))))(58 67 )))(66 (63 (65 (64 (61 62 )))))))(52 68 ))))))))(79 (13 (84 ((77 (76 83 ))(80 (81 82 )))))))))))(72 ((70 71 )(85 (73 74 )))))))))))*
(0 (1 ((2 3 )(14 (4 (5 ((69 (75 (78 ((8 (6 7 ))(((10 (11 (9 12 )))((15 (16 (17 (18 (19 20 )))))(((90 (95 ((94 (86 (87 (21 88 ))))(106 (89 (23 92 ))))))((98 (103 (102 (22 ((105 (93 (97 104 )))(96 100 ))))))(91 99 )))((29 ((24 (28 (25 (26 27 ))))((35 (36 (34 (((30 31 )(37 (38 39 )))(43 (40 ((41 42 )(49 ((44 45 )(47 (46 48 )))))))))))(32 33 ))))(101 (54 (((50 51 )((53 ((57 (60 (56 (55 59 ))))(58 67 )))(66 (63 (65 (64 (61 62 )))))))(52 68 ))))))))(79 (13 (84 ((77 (76 83 ))(80 (81 82 )))))))))))(72 ((70 71 )(85 (73 74 )))))))))))*
(0 (1 ((2 3 )(14 (4 (5 ((69 (75 (78 ((8 (6 7 ))(((10 (11 (9 12 )))((15 (16 (17 (18 (19 20 )))))(((90 (95 ((94 (86 (87 (21 88 ))))(106 (89 (23 92 ))))))((98 (103 (102 (22 ((105 (93 (97 104 )))(96 100 ))))))(91 99 )))(((29 (24 (28 (25 (26 27 )))))((35 (36 (34 ((((30 31 )(37 (38 39 )))(43 (40 (49 ((44 45 )(47 (46 48 )))))))(41 42 )))))(32 33 )))(101 (54 (((50 51 )((53 (67 (58 (57 (60 (56 (55 59 )))))))(66 (63 (65 (64 (61 62 )))))))(52 68 ))))))))(79 (13 (84 ((77 (76 83 ))(80 (81 82 )))))))))))(72 ((70 71 )(85 (73 74 )))))))))))*
(0 (1 ((2 3 )(14 (4 (5 ((69 (75 (78 ((8 (6 7 ))(((10 (11 (9 12 )))((15 (16 (17 (18 (19 20 )))))(((90 (95 ((94 (86 (87 (21 88 ))))(106 (89 (23 92 ))))))((98 (103 (102 (22 ((105 (93 (97 104 )))(96 100 ))))))(91 99 )))(((29 (24 (28 (25 (26 27 )))))((35 (36 (34 ((((30 31 )(37 (38 39 )))(43 (40 (49 ((44 45 )(47 (46 48 )))))))(41 42 )))))(32 33 )))(101 (54 (((50 51 )((53 ((57 (60 (56 (55 59 ))))(58 67 )))(66 (63 (65 (64 (61 62 )))))))(52 68 ))))))))(79 (13 (84 ((77 (76 83 ))(80 (81 82 )))))))))))(72 ((70 71 )(85 (73 74 )))))))))))*
(0 (1 ((2 3 )(14 (4 (5 ((69 (75 (78 ((8 (6 7 ))(((10 (11 (9 12 )))((15 (16 (17 (18 (19 20 )))))(((90 (95 ((94 (86 (87 (21 88 ))))(106 (89 (23 92 ))))))((98 (103 (102 (22 ((105 (93 (97 104 )))(96 100 ))))))(91 99 )))((29 ((24 (28 (25 (26 27 ))))((35 (36 (34 (((30 31 )(37 (38 39 )))(43 ((42 (40 41 ))(49 ((44 45 )(47 (46 48 ))))))))))(32 33 ))))(101 (54 (((50 51 )((53 ((57 (60 (56 (55 59 ))))(58 67 )))(66 (63 (65 (64 (61 62 )))))))(52 68 ))))))))(79 (13 (84 ((77 (76 83 ))(80 (81 82 )))))))))))(72 ((70 71 )(85 (73 74 )))))))))))*
(0 (1 ((2 3 )(14 (4 (5 ((69 (75 (78 ((8 (6 7 ))(((10 (11 (9 12 )))((15 (16 (17 (18 (19 20 )))))(((90 (95 ((94 (86 (87 (21 88 ))))(106 (89 (23 92 ))))))((98 (103 (102 (22 ((105 (93 (97 104 )))(96 100 ))))))(91 99 )))(((29 (24 (28 (25 (26 27 )))))((35 (36 (34 ((((30 31 )(37 (38 39 )))(43 (40 (49 ((44 45 )(47 (46 48 )))))))(41 42 )))))(32 33 )))(101 (54 (((50 51 )((53 (67 ((60 (56 (55 59 )))(57 58 ))))(66 (63 (65 (64 (61 62 )))))))(52 68 ))))))))(79 (13 (84 ((77 (76 83 ))(80 (81 82 )))))))))))(72 ((70 71 )(85 (73 74 )))))))))))*
(0 (1 ((2 3 )(14 (4 (5 ((69 (75 (78 ((8 (6 7 ))(((10 (11 (9 12 )))((15 (16 (17 (18 (19 20 )))))(((90 (95 ((94 (86 (87 (21 88 ))))(106 (89 (23 92 ))))))((98 (103 (102 (22 ((105 (93 (97 104 )))(96 100 ))))))(91 99 )))(((29 (24 (28 (25 (26 27 )))))((35 (36 (34 (41 (42 (((30 31 )(37 (38 39 )))(43 (40 (49 ((44 45 )(47 (46 48 ))))))))))))(32 33 )))(101 (54 (((50 51 )((53 ((57 (60 (56 (55 59 ))))(58 67 )))(66 (63 (65 (64 (61 62 )))))))(52 68 ))))))))(79 (13 (84 ((77 (76 83 ))(80 (81 82 )))))))))))(72 ((70 71 )(85 (73 74 )))))))))))*
(0 (1 ((2 3 )(14 (4 (5 ((69 (75 (78 ((8 (6 7 ))(((10 (11 (9 12 )))((15 (16 (17 (18 (19 20 )))))(((90 (95 ((94 (86 (87 (21 88 ))))(106 (89 (23 92 ))))))((98 (103 (102 (22 ((105 (93 (97 104 )))(96 100 ))))))(91 99 )))(((29 (24 (28 (25 (26 27 )))))((35 (36 (34 ((((30 31 )(37 (38 39 )))(40 (43 (49 ((44 45 )(47 (46 48 )))))))(41 42 )))))(32 33 )))(101 (54 (((50 51 )((53 ((57 (60 (56 (55 59 ))))(58 67 )))(66 (63 (65 (64 (61 62 )))))))(52 68 ))))))))(79 (13 (84 ((77 (76 83 ))(80 (81 82 )))))))))))(72 ((70 71 )(85 (73 74 )))))))))))*
(0 (1 ((2 3 )(14 (4 (5 ((69 (75 (78 ((8 (6 7 ))(((10 (11 (9 12 )))((15 (16 (17 (18 (19 20 )))))(((90 (95 ((94 (86 (87 (21 88 ))))(106 (89 (23 92 ))))))((98 (103 (102 (22 ((105 (93 (97 104 )))(96 100 ))))))(91 99 )))((29 ((24 (28 (25 (26 27 ))))((35 (36 (34 (((30 31 )(37 (38 39 )))(43 ((42 (40 41 ))(49 ((44 45 )(47 (46 48 ))))))))))(32 33 ))))(101 (54 (((50 51 )((53 (67 (58 (57 (60 (56 (55 59 )))))))(66 (63 (65 (64 (61 62 )))))))(52 68 ))))))))(79 (13 (84 ((77 (76 83 ))(80 (81 82 )))))))))))(72 ((70 71 )(85 (73 74 )))))))))))*
(0 (1 ((2 3 )(14 (4 (5 ((69 (75 (78 ((8 (6 7 ))(((10 (11 (9 12 )))((15 (16 (17 (18 (19 20 )))))(((90 (95 ((94 (86 (87 (21 88 ))))(106 (89 (23 92 ))))))((98 (103 (102 (22 ((105 (93 (97 104 )))(96 100 ))))))(91 99 )))(((29 (24 (28 (25 (26 27 )))))((35 (36 (34 (((30 31 )(37 (38 39 )))(43 ((40 (41 42 ))(49 ((44 45 )(47 (46 48 ))))))))))(32 33 )))(101 (54 (((50 51 )((53 (67 ((60 (56 (55 59 )))(57 58 ))))(66 (63 (65 (64 (61 62 )))))))(52 68 ))))))))(79 (13 (84 ((77 (76 83 ))(80 (81 82 )))))))))))(72 ((70 71 )(85 (73 74 )))))))))))*
(0 (1 ((2 3 )(14 (4 (5 ((69 (75 (78 ((8 (6 7 ))(((10 (11 (9 12 )))((15 (16 (17 (18 (19 20 )))))(((90 (95 ((94 (86 (87 (21 88 ))))(106 (89 (23 92 ))))))((98 (103 (102 (22 ((105 (93 (97 104 )))(96 100 ))))))(91 99 )))((29 ((24 (28 (25 (26 27 ))))((35 (36 (34 ((((30 31 )(37 (38 39 )))(43 (40 (49 ((44 45 )(47 (46 48 )))))))(41 42 )))))(32 33 ))))(101 (54 (((50 51 )((53 (67 (58 (57 (60 (56 (55 59 )))))))(66 (63 (65 (64 (61 62 )))))))(52 68 ))))))))(79 (13 (84 ((77 (76 83 ))(80 (81 82 )))))))))))(72 ((70 71 )(85 (73 74 )))))))))))*
(0 (1 ((2 3 )(14 (4 (5 ((69 (75 (78 ((8 (6 7 ))(((10 (11 (9 12 )))((15 (16 (17 (18 (19 20 )))))(((90 (95 ((94 (86 (87 (21 88 ))))(106 (89 (23 92 ))))))((98 (103 (102 (22 ((105 (93 (97 104 )))(96 100 ))))))(91 99 )))(((29 (24 (25 (28 (26 27 )))))((35 (36 (34 (41 (42 (((30 31 )(37 (38 39 )))(43 (40 (49 ((44 45 )(47 (46 48 ))))))))))))(32 33 )))(101 (54 (((50 51 )((53 ((57 (60 (56 (55 59 ))))(58 67 )))(66 (63 (65 (64 (61 62 )))))))(52 68 ))))))))(79 (13 (84 ((77 (76 83 ))(80 (81 82 )))))))))))(72 ((70 71 )(85 (73 74 )))))))))))*
(0 (1 ((2 3 )(14 (4 (5 ((69 (75 (78 ((8 (6 7 ))(((10 (11 (9 12 )))((15 (16 (17 (18 (19 20 )))))(((90 (95 ((94 (86 (87 (21 88 ))))(106 (89 (23 92 ))))))((98 (103 (102 (22 ((105 (93 (97 104 )))(96 100 ))))))(91 99 )))(((29 (24 (28 (25 (26 27 )))))((35 (36 (34 (((30 31 )(37 (38 39 )))(43 ((42 (40 41 ))(49 ((44 45 )(47 (46 48 ))))))))))(32 33 )))(101 (54 (((50 51 )((53 (67 (58 (57 (60 (56 (55 59 )))))))(66 (63 (65 (64 (61 62 )))))))(52 68 ))))))))(79 (13 (84 ((77 (76 83 ))(80 (81 82 )))))))))))(72 ((70 71 )(85 (73 74 )))))))))))*
(0 (1 ((2 3 )(14 (4 (5 ((69 (75 (78 ((8 (6 7 ))(((10 (11 (9 12 )))((15 (16 (17 (18 (19 20 )))))(((90 (95 ((94 (86 (87 (21 88 ))))(106 (89 (23 92 ))))))((98 (103 (102 (22 ((105 (93 (97 104 )))(96 100 ))))))(91 99 )))(((29 (24 (28 (25 (26 27 )))))((35 (36 (34 (41 (42 (((30 31 )(37 (38 39 )))(43 (40 (49 ((44 45 )(47 (46 48 ))))))))))))(32 33 )))(101 (54 (((50 51 )((53 (67 (58 (57 (60 (56 (55 59 )))))))(66 (63 (65 (64 (61 62 )))))))(52 68 ))))))))(79 (13 (84 ((77 (76 83 ))(80 (81 82 )))))))))))(72 ((70 71 )(85 (73 74 )))))))))))*
(0 (1 ((2 3 )(14 (4 (5 ((69 (75 (78 ((8 (6 7 ))(((10 (11 (9 12 )))((15 (16 (17 (18 (19 20 )))))(((90 (95 ((94 (86 (87 (21 88 ))))(106 (89 (23 92 ))))))((98 (103 (102 (22 ((105 (93 (97 104 )))(96 100 ))))))(91 99 )))(((29 (24 (28 (25 (26 27 )))))((35 (36 (34 ((((30 31 )(37 (38 39 )))(40 (43 (49 ((44 45 )(47 (46 48 )))))))(41 42 )))))(32 33 )))(101 (54 (((50 51 )((53 (67 (58 (57 (60 (56 (55 59 )))))))(66 (63 (65 (64 (61 62 )))))))(52 68 ))))))))(79 (13 (84 ((77 (76 83 ))(80 (81 82 )))))))))))(72 ((70 71 )(85 (73 74 )))))))))))*
(0 (1 ((2 3 )(14 (4 (5 ((69 (75 (78 ((8 (6 7 ))(((10 (11 (9 12 )))((15 (16 (17 (18 (19 20 )))))(((90 (95 ((94 (86 (87 (21 88 ))))(106 (89 (23 92 ))))))((98 (103 (102 (22 ((105 (93 (97 104 )))(96 100 ))))))(91 99 )))(((29 (24 (28 (25 (26 27 )))))((35 (36 (34 (((30 31 )(37 (38 39 )))(43 (40 ((41 42 )(49 ((44 45 )(47 (46 48 )))))))))))(32 33 )))(101 (54 (((50 51 )((53 ((57 (60 (56 (55 59 ))))(58 67 )))(66 (63 (65 (64 (61 62 )))))))(52 68 ))))))))(79 (13 (84 ((77 (76 83 ))(80 (81 82 )))))))))))(72 ((70 71 )(85 (73 74 )))))))))))*
(0 (1 ((2 3 )(14 (4 (5 ((69 (75 (78 ((8 (6 7 ))(((10 (11 (9 12 )))((15 (16 (17 (18 (19 20 )))))(((90 (95 ((94 (86 (87 (21 88 ))))(106 (89 (23 92 ))))))((98 (103 (102 (22 ((105 (93 (97 104 )))(96 100 ))))))(91 99 )))(((29 (24 (28 (25 (26 27 )))))((35 (36 (34 (((30 31 )(37 (38 39 )))(43 (40 ((41 42 )(49 ((44 45 )(47 (46 48 )))))))))))(32 33 )))(101 (54 (((50 51 )((53 (67 (58 (57 (60 (56 (55 59 )))))))(66 (63 (65 (64 (61 62 )))))))(52 68 ))))))))(79 (13 (84 ((77 (76 83 ))(80 (81 82 )))))))))))(72 ((70 71 )(85 (73 74 )))))))))))*
(0 (1 ((2 3 )(14 (4 (5 ((69 (75 (78 ((8 (6 7 ))(((10 (11 (9 12 )))((15 (16 (17 (18 (19 20 )))))(((90 (95 ((94 (86 (87 (21 88 ))))(106 (89 (23 92 ))))))((98 (103 (102 (22 ((105 (93 (97 104 )))(96 100 ))))))(91 99 )))((29 ((24 (28 (25 (26 27 ))))((35 (36 (34 (41 (42 (((30 31 )(37 (38 39 )))(43 (40 (49 ((44 45 )(47 (46 48 ))))))))))))(32 33 ))))(101 (54 (((50 51 )((53 (67 (58 (57 (60 (56 (55 59 )))))))(66 (63 (65 (64 (61 62 )))))))(52 68 ))))))))(79 (13 (84 ((77 (76 83 ))(80 (81 82 )))))))))))(72 ((70 71 )(85 (73 74 )))))))))))*
(0 (1 ((2 3 )(14 (4 (5 ((69 (75 (78 ((8 (6 7 ))(((10 (11 (9 12 )))((15 (16 (17 (18 (19 20 )))))(((90 (95 ((94 (86 (87 (21 88 ))))(106 (89 (23 92 ))))))((98 (103 (102 (22 ((105 (93 (97 104 )))(96 100 ))))))(91 99 )))((29 ((24 (28 (25 (26 27 ))))((35 (36 (34 (41 (42 (((30 31 )(37 (38 39 )))(43 (40 (49 ((44 45 )(47 (46 48 ))))))))))))(32 33 ))))(101 (54 (((50 51 )((53 (67 ((60 (56 (55 59 )))(57 58 ))))(66 (63 (65 (64 (61 62 )))))))(52 68 ))))))))(79 (13 (84 ((77 (76 83 ))(80 (81 82 )))))))))))(72 ((70 71 )(85 (73 74 )))))))))))*
(0 (1 ((2 3 )(14 (4 (5 ((69 (75 (78 ((8 (6 7 ))(((10 (11 (9 12 )))((15 (16 (17 (18 (19 20 )))))(((90 (95 ((94 (86 (87 (21 88 ))))(106 (89 (23 92 ))))))((98 (103 (102 (22 ((105 (93 (97 104 )))(96 100 ))))))(91 99 )))(((29 (24 (25 (28 (26 27 )))))((35 (36 (34 (((30 31 )(37 (38 39 )))(43 ((42 (40 41 ))(49 ((44 45 )(47 (46 48 ))))))))))(32 33 )))(101 (54 (((50 51 )((53 (67 ((60 (56 (55 59 )))(57 58 ))))(66 (63 (65 (64 (61 62 )))))))(52 68 ))))))))(79 (13 (84 ((77 (76 83 ))(80 (81 82 )))))))))))(72 ((70 71 )(85 (73 74 )))))))))))*
(0 (1 ((2 3 )(14 (4 (5 ((69 (75 (78 ((8 (6 7 ))(((10 (11 (9 12 )))((15 (16 (17 (18 (19 20 )))))(((90 (95 ((94 (86 (87 (21 88 ))))(106 (89 (23 92 ))))))((98 (103 (102 (22 ((105 (93 (97 104 )))(96 100 ))))))(91 99 )))((29 ((24 (28 (25 (26 27 ))))((35 (36 (34 ((((30 31 )(37 (38 39 )))(40 (43 (49 ((44 45 )(47 (46 48 )))))))(41 42 )))))(32 33 ))))(101 (54 (((50 51 )((53 (67 (58 (57 (60 (56 (55 59 )))))))(66 (63 (65 (64 (61 62 )))))))(52 68 ))))))))(79 (13 (84 ((77 (76 83 ))(80 (81 82 )))))))))))(72 ((70 71 )(85 (73 74 )))))))))))*
(0 (1 ((2 3 )(14 (4 (5 ((69 (75 (78 ((8 (6 7 ))(((10 (11 (9 12 )))((15 (16 (17 (18 (19 20 )))))(((90 (95 ((94 (86 (87 (21 88 ))))(106 (89 (23 92 ))))))((98 (103 (102 (22 ((105 (93 (97 104 )))(96 100 ))))))(91 99 )))(((29 (24 (28 (25 (26 27 )))))((35 (36 (34 ((((30 31 )(37 (38 39 )))(40 (43 (49 ((44 45 )(47 (46 48 )))))))(41 42 )))))(32 33 )))(101 (54 (((50 51 )((53 (67 ((60 (56 (55 59 )))(57 58 ))))(66 (63 (65 (64 (61 62 )))))))(52 68 ))))))))(79 (13 (84 ((77 (76 83 ))(80 (81 82 )))))))))))(72 ((70 71 )(85 (73 74 )))))))))))*
(0 (1 ((2 3 )(14 (4 (5 ((69 (75 (78 ((8 (6 7 ))(((10 (11 (9 12 )))((15 (16 (17 (18 (19 20 )))))(((90 (95 ((94 (86 (87 (21 88 ))))(106 (89 (23 92 ))))))((98 (103 (102 (22 ((105 (93 (97 104 )))(96 100 ))))))(91 99 )))((29 ((24 (28 (25 (26 27 ))))((35 (36 (34 (((30 31 )(37 (38 39 )))(43 (40 ((41 42 )(49 ((44 45 )(47 (46 48 )))))))))))(32 33 ))))(101 (54 (((50 51 )((53 (67 (58 (57 (60 (56 (55 59 )))))))(66 (63 (65 (64 (61 62 )))))))(52 68 ))))))))(79 (13 (84 ((77 (76 83 ))(80 (81 82 )))))))))))(72 ((70 71 )(85 (73 74 )))))))))))*
(0 (1 ((2 3 )(14 (4 (5 ((69 (75 (78 ((8 (6 7 ))(((10 (11 (9 12 )))((15 (16 (17 (18 (19 20 )))))(((90 (95 ((94 (86 (87 (21 88 ))))(106 (89 (23 92 ))))))((98 (103 (102 (22 ((105 (93 (97 104 )))(96 100 ))))))(91 99 )))((29 ((24 (28 (25 (26 27 ))))((35 (36 (34 ((((30 31 )(37 (38 39 )))(43 (40 (49 ((44 45 )(47 (46 48 )))))))(41 42 )))))(32 33 ))))(101 (54 (((50 51 )((53 (67 ((60 (56 (55 59 )))(57 58 ))))(66 (63 (65 (64 (61 62 )))))))(52 68 ))))))))(79 (13 (84 ((77 (76 83 ))(80 (81 82 )))))))))))(72 ((70 71 )(85 (73 74 )))))))))))*
(0 (1 ((2 3 )(14 (4 (5 ((69 (75 (78 ((8 (6 7 ))(((10 (11 (9 12 )))((15 (16 (17 (18 (19 20 )))))(((90 (95 ((94 (86 (87 (21 88 ))))(106 (89 (23 92 ))))))((98 (103 (102 (22 ((105 (93 (97 104 )))(96 100 ))))))(91 99 )))(((29 (24 (25 (28 (26 27 )))))((35 (36 (34 ((((30 31 )(37 (38 39 )))(40 (43 (49 ((44 45 )(47 (46 48 )))))))(41 42 )))))(32 33 )))(101 (54 (((50 51 )((53 (67 (58 (57 (60 (56 (55 59 )))))))(66 (63 (65 (64 (61 62 )))))))(52 68 ))))))))(79 (13 (84 ((77 (76 83 ))(80 (81 82 )))))))))))(72 ((70 71 )(85 (73 74 )))))))))))*
(0 (1 ((2 3 )(14 (4 (5 ((69 (75 (78 ((8 (6 7 ))(((10 (11 (9 12 )))((15 (16 (17 (18 (19 20 )))))(((90 (95 ((94 (86 (87 (21 88 ))))(106 (89 (23 92 ))))))((98 (103 (102 (22 ((105 (93 (97 104 )))(96 100 ))))))(91 99 )))(((29 (24 (28 (25 (26 27 )))))((35 (36 (34 (((30 31 )(37 (38 39 )))(43 (40 ((41 42 )(49 ((44 45 )(47 (46 48 )))))))))))(32 33 )))(101 (54 (((50 51 )((53 (67 ((60 (56 (55 59 )))(57 58 ))))(66 (63 (65 (64 (61 62 )))))))(52 68 ))))))))(79 (13 (84 ((77 (76 83 ))(80 (81 82 )))))))))))(72 ((70 71 )(85 (73 74 )))))))))))*
(0 (1 ((2 3 )(14 (4 (5 ((69 (75 (78 ((8 (6 7 ))(((10 (11 (9 12 )))((15 (16 (17 (18 (19 20 )))))(((90 (95 ((94 (86 (87 (21 88 ))))(106 (89 (23 92 ))))))((98 (103 (102 (22 ((105 (93 (97 104 )))(96 100 ))))))(91 99 )))(((29 (24 (28 (25 (26 27 )))))((35 (36 (34 (41 (42 (((30 31 )(37 (38 39 )))(43 (40 (49 ((44 45 )(47 (46 48 ))))))))))))(32 33 )))(101 (54 (((50 51 )((53 (67 ((60 (56 (55 59 )))(57 58 ))))(66 (63 (65 (64 (61 62 )))))))(52 68 ))))))))(79 (13 (84 ((77 (76 83 ))(80 (81 82 )))))))))))(72 ((70 71 )(85 (73 74 )))))))))))*
(0 (1 ((2 3 )(14 (4 (5 ((69 (75 (78 ((8 (6 7 ))(((10 (11 (9 12 )))((15 (16 (17 (18 (19 20 )))))(((90 (95 ((94 (86 (87 (21 88 ))))(106 (89 (23 92 ))))))((98 (103 (102 (22 ((105 (93 (97 104 )))(96 100 ))))))(91 99 )))(((29 (24 (25 (28 (26 27 )))))((35 (36 (34 (41 (42 (((30 31 )(37 (38 39 )))(43 (40 (49 ((44 45 )(47 (46 48 ))))))))))))(32 33 )))(101 (54 (((50 51 )((53 (67 (58 (57 (60 (56 (55 59 )))))))(66 (63 (65 (64 (61 62 )))))))(52 68 ))))))))(79 (13 (84 ((77 (76 83 ))(80 (81 82 )))))))))))(72 ((70 71 )(85 (73 74 )))))))))))*
(0 (1 ((2 3 )(14 (4 (5 ((69 (75 (78 ((8 (6 7 ))(((10 (11 (9 12 )))((15 (16 (17 (18 (19 20 )))))(((90 (95 ((94 (86 (87 (21 88 ))))(106 (89 (23 92 ))))))((98 (103 (102 (22 ((105 (93 (97 104 )))(96 100 ))))))(91 99 )))(((29 (24 (28 (25 (26 27 )))))((35 (36 (34 (((30 31 )(37 (38 39 )))(43 ((42 (40 41 ))(49 ((44 45 )(47 (46 48 ))))))))))(32 33 )))(101 (54 (((50 51 )((53 (67 ((60 (56 (55 59 )))(57 58 ))))(66 (63 (65 (64 (61 62 )))))))(52 68 ))))))))(79 (13 (84 ((77 (76 83 ))(80 (81 82 )))))))))))(72 ((70 71 )(85 (73 74 )))))))))))*
(0 (1 ((2 3 )(14 (4 (5 ((69 (75 (78 ((8 (6 7 ))(((10 (11 (9 12 )))((15 (16 (17 (18 (19 20 )))))(((90 (95 ((94 (86 (87 (21 88 ))))(106 (89 (23 92 ))))))((98 (103 (102 (22 ((105 (93 (97 104 )))(96 100 ))))))(91 99 )))((29 ((24 (28 (25 (26 27 ))))((35 (36 (34 (((30 31 )(37 (38 39 )))(43 ((40 (41 42 ))(49 ((44 45 )(47 (46 48 ))))))))))(32 33 ))))(101 (54 (((50 51 )((53 (67 (58 (57 (60 (56 (55 59 )))))))(66 (63 (65 (64 (61 62 )))))))(52 68 ))))))))(79 (13 (84 ((77 (76 83 ))(80 (81 82 )))))))))))(72 ((70 71 )(85 (73 74 )))))))))))*
(0 (1 ((2 3 )(14 (4 (5 ((69 (75 (78 ((8 (6 7 ))(((10 (11 (9 12 )))((15 (16 (17 (18 (19 20 )))))(((90 (95 ((94 (86 (87 (21 88 ))))(106 (89 (23 92 ))))))((98 (103 (102 (22 ((105 (93 (97 104 )))(96 100 ))))))(91 99 )))(((29 (24 (28 (25 (26 27 )))))((35 (36 (34 (((30 31 )(37 (38 39 )))(43 ((40 (41 42 ))(49 ((44 45 )(47 (46 48 ))))))))))(32 33 )))(101 (54 (((50 51 )((53 (67 (58 (57 (60 (56 (55 59 )))))))(66 (63 (65 (64 (61 62 )))))))(52 68 ))))))))(79 (13 (84 ((77 (76 83 ))(80 (81 82 )))))))))))(72 ((70 71 )(85 (73 74 )))))))))))*
(0 (1 ((2 3 )(14 (4 (5 ((69 (75 (78 ((8 (6 7 ))(((10 (11 (9 12 )))((15 (16 (17 (18 (19 20 )))))(((90 (95 ((94 (86 (87 (21 88 ))))(106 (89 (23 92 ))))))((98 (103 (102 (22 ((105 (93 (97 104 )))(96 100 ))))))(91 99 )))(((29 (24 (25 (28 (26 27 )))))((35 (36 (34 (((30 31 )(37 (38 39 )))(43 ((40 (41 42 ))(49 ((44 45 )(47 (46 48 ))))))))))(32 33 )))(101 (54 (((50 51 )((53 ((57 (60 (56 (55 59 ))))(58 67 )))(66 (63 (65 (64 (61 62 )))))))(52 68 ))))))))(79 (13 (84 ((77 (76 83 ))(80 (81 82 )))))))))))(72 ((70 71 )(85 (73 74 )))))))))))*
(0 (1 ((2 3 )(14 (4 (5 ((69 (75 (78 ((8 (6 7 ))(((10 (11 (9 12 )))((15 (16 (17 (18 (19 20 )))))(((90 (95 ((94 (86 (87 (21 88 ))))(106 (89 (23 92 ))))))((98 (103 (102 (22 ((105 (93 (97 104 )))(96 100 ))))))(91 99 )))(((29 (24 (25 (28 (26 27 )))))((35 (36 (34 (((30 31 )(37 (38 39 )))(43 (40 ((41 42 )(49 ((44 45 )(47 (46 48 )))))))))))(32 33 )))(101 (54 (((50 51 )((53 (67 (58 (57 (60 (56 (55 59 )))))))(66 (63 (65 (64 (61 62 )))))))(52 68 ))))))))(79 (13 (84 ((77 (76 83 ))(80 (81 82 )))))))))))(72 ((70 71 )(85 (73 74 )))))))))))*
(0 (1 ((2 3 )(14 (4 (5 ((69 (75 (78 ((8 (6 7 ))(((10 (11 (9 12 )))((15 (16 (17 (18 (19 20 )))))(((90 (95 ((94 (86 (87 (21 88 ))))(106 (89 (23 92 ))))))((98 (103 (102 (22 ((105 (93 (97 104 )))(96 100 ))))))(91 99 )))(((29 (24 (25 (28 (26 27 )))))((35 (36 (34 (((30 31 )(37 (38 39 )))(43 ((42 (40 41 ))(49 ((44 45 )(47 (46 48 ))))))))))(32 33 )))(101 (54 (((50 51 )((53 (67 (58 (57 (60 (56 (55 59 )))))))(66 (63 (65 (64 (61 62 )))))))(52 68 ))))))))(79 (13 (84 ((77 (76 83 ))(80 (81 82 )))))))))))(72 ((70 71 )(85 (73 74 )))))))))))*
(0 (1 ((2 3 )(14 (4 (5 ((69 (75 (78 ((8 (6 7 ))(((10 (11 (9 12 )))((15 (16 (17 (18 (19 20 )))))(((90 (95 ((94 (86 (87 (21 88 ))))(106 (89 (23 92 ))))))((98 (103 (102 (22 ((105 (93 (97 104 )))(96 100 ))))))(91 99 )))((29 ((24 (28 (25 (26 27 ))))((35 (36 (34 (((30 31 )(37 (38 39 )))(43 ((40 (41 42 ))(49 ((44 45 )(47 (46 48 ))))))))))(32 33 ))))(101 (54 (((50 51 )((53 ((57 (60 (56 (55 59 ))))(58 67 )))(66 (63 (65 (64 (61 62 )))))))(52 68 ))))))))(79 (13 (84 ((77 (76 83 ))(80 (81 82 )))))))))))(72 ((70 71 )(85 (73 74 )))))))))))*
(0 (1 ((2 3 )(14 (4 (5 ((69 (75 (78 ((8 (6 7 ))(((10 (11 (9 12 )))((15 (16 (17 (18 (19 20 )))))(((90 (95 ((94 (86 (87 (21 88 ))))(106 (89 (23 92 ))))))((98 (103 (102 (22 ((105 (93 (97 104 )))(96 100 ))))))(91 99 )))(((29 (24 (28 (25 (26 27 )))))((35 (36 (34 (((30 31 )(37 (38 39 )))(43 ((42 (40 41 ))(49 ((44 45 )(47 (46 48 ))))))))))(32 33 )))(101 (54 (((50 51 )((53 ((57 (60 (56 (55 59 ))))(58 67 )))(66 (63 (65 (64 (61 62 )))))))(52 68 ))))))))(79 (13 (84 ((77 (76 83 ))(80 (81 82 )))))))))))(72 ((70 71 )(85 (73 74 )))))))))))*
(0 (1 ((2 3 )(14 (4 (5 ((69 (75 (78 ((8 (6 7 ))(((10 (11 (9 12 )))((15 (16 (17 (18 (19 20 )))))(((90 (95 ((94 (86 (87 (21 88 ))))(106 (89 (23 92 ))))))((98 (103 (102 (22 ((105 (93 (97 104 )))(96 100 ))))))(91 99 )))(((29 (24 (25 (28 (26 27 )))))((35 (36 (34 ((((30 31 )(37 (38 39 )))(43 (40 (49 ((44 45 )(47 (46 48 )))))))(41 42 )))))(32 33 )))(101 (54 (((50 51 )((53 (67 ((60 (56 (55 59 )))(57 58 ))))(66 (63 (65 (64 (61 62 )))))))(52 68 ))))))))(79 (13 (84 ((77 (76 83 ))(80 (81 82 )))))))))))(72 ((70 71 )(85 (73 74 )))))))))))*
(0 (1 ((2 3 )(14 (4 (5 ((69 (75 (78 ((8 (6 7 ))(((10 (11 (9 12 )))((15 (16 (17 (18 (19 20 )))))(((90 (95 ((94 (86 (87 (21 88 ))))(106 (89 (23 92 ))))))((98 (103 (102 (22 ((105 (93 (97 104 )))(96 100 ))))))(91 99 )))(((29 (24 (25 (28 (26 27 )))))((35 (36 (34 ((((30 31 )(37 (38 39 )))(43 (40 (49 ((44 45 )(47 (46 48 )))))))(41 42 )))))(32 33 )))(101 (54 (((50 51 )((53 ((57 (60 (56 (55 59 ))))(58 67 )))(66 (63 (65 (64 (61 62 )))))))(52 68 ))))))))(79 (13 (84 ((77 (76 83 ))(80 (81 82 )))))))))))(72 ((70 71 )(85 (73 74 )))))))))))*
(0 (1 ((2 3 )(14 (4 (5 ((69 (75 (78 ((8 (6 7 ))(((10 (11 (9 12 )))((15 (16 (17 (18 (19 20 )))))(((90 (95 ((94 (86 (87 (21 88 ))))(106 (89 (23 92 ))))))((98 (103 (102 (22 ((105 (93 (97 104 )))(96 100 ))))))(91 99 )))((29 ((24 (28 (25 (26 27 ))))((35 (36 (34 ((((30 31 )(37 (38 39 )))(40 (43 (49 ((44 45 )(47 (46 48 )))))))(41 42 )))))(32 33 ))))(101 (54 (((50 51 )((53 (67 ((60 (56 (55 59 )))(57 58 ))))(66 (63 (65 (64 (61 62 )))))))(52 68 ))))))))(79 (13 (84 ((77 (76 83 ))(80 (81 82 )))))))))))(72 ((70 71 )(85 (73 74 )))))))))))*
(0 (1 ((2 3 )(14 (4 (5 ((69 (75 (78 ((8 (6 7 ))(((10 (11 (9 12 )))((15 (16 (17 (18 (19 20 )))))(((90 (95 ((94 (86 (87 (21 88 ))))(106 (89 (23 92 ))))))((98 (103 (102 (22 ((105 (93 (97 104 )))(96 100 ))))))(91 99 )))(((29 (24 (25 (28 (26 27 )))))((35 (36 (34 ((((30 31 )(37 (38 39 )))(40 (43 (49 ((44 45 )(47 (46 48 )))))))(41 42 )))))(32 33 )))(101 (54 (((50 51 )((53 ((57 (60 (56 (55 59 ))))(58 67 )))(66 (63 (65 (64 (61 62 )))))))(52 68 ))))))))(79 (13 (84 ((77 (76 83 ))(80 (81 82 )))))))))))(72 ((70 71 )(85 (73 74 )))))))))))*
(0 (1 ((2 3 )(14 (4 (5 ((69 (75 (78 ((8 (6 7 ))(((10 (11 (9 12 )))((15 (16 (17 (18 (19 20 )))))(((90 (95 ((94 (86 (87 (21 88 ))))(106 (89 (23 92 ))))))((98 (103 (102 (22 ((105 (93 (97 104 )))(96 100 ))))))(91 99 )))((29 ((24 (28 (25 (26 27 ))))((35 (36 (34 (((30 31 )(37 (38 39 )))(43 (40 ((41 42 )(49 ((44 45 )(47 (46 48 )))))))))))(32 33 ))))(101 (54 (((50 51 )((53 (67 ((60 (56 (55 59 )))(57 58 ))))(66 (63 (65 (64 (61 62 )))))))(52 68 ))))))))(79 (13 (84 ((77 (76 83 ))(80 (81 82 )))))))))))(72 ((70 71 )(85 (73 74 )))))))))))*
(0 (1 ((2 3 )(14 (4 (5 ((69 (75 (78 ((8 (6 7 ))(((10 (11 (9 12 )))((15 (16 (17 (18 (19 20 )))))(((90 (95 ((94 (86 (87 (21 88 ))))(106 (89 (23 92 ))))))((98 (103 (102 (22 ((105 (93 (97 104 )))(96 100 ))))))(91 99 )))(((29 (24 (28 (25 (26 27 )))))((35 (36 (34 (((30 31 )(37 (38 39 )))(43 ((40 (41 42 ))(49 ((44 45 )(47 (46 48 ))))))))))(32 33 )))(101 (54 (((50 51 )((53 ((57 (60 (56 (55 59 ))))(58 67 )))(66 (63 (65 (64 (61 62 )))))))(52 68 ))))))))(79 (13 (84 ((77 (76 83 ))(80 (81 82 )))))))))))(72 ((70 71 )(85 (73 74 )))))))))))*
(0 (1 ((2 3 )(14 (4 (5 ((69 (75 (78 ((8 (6 7 ))(((10 (11 (9 12 )))((15 (16 (17 (18 (19 20 )))))(((90 (95 ((94 (86 (87 (21 88 ))))(106 (89 (23 92 ))))))((98 (103 (102 (22 ((105 (93 (97 104 )))(96 100 ))))))(91 99 )))(((29 (24 (25 (28 (26 27 )))))((35 (36 (34 ((((30 31 )(37 (38 39 )))(43 (40 (49 ((44 45 )(47 (46 48 )))))))(41 42 )))))(32 33 )))(101 (54 (((50 51 )((53 (67 (58 (57 (60 (56 (55 59 )))))))(66 (63 (65 (64 (61 62 )))))))(52 68 ))))))))(79 (13 (84 ((77 (76 83 ))(80 (81 82 )))))))))))(72 ((70 71 )(85 (73 74 )))))))))))*
(0 (1 ((2 3 )(14 (4 (5 ((69 (75 (78 ((8 (6 7 ))(((10 (11 (9 12 )))((15 (16 (17 (18 (19 20 )))))(((90 (95 ((94 (86 (87 (21 88 ))))(106 (89 (23 92 ))))))((98 (103 (102 (22 ((105 (93 (97 104 )))(96 100 ))))))(91 99 )))(((29 (24 (25 (28 (26 27 )))))((35 (36 (34 ((((30 31 )(37 (38 39 )))(40 (43 (49 ((44 45 )(47 (46 48 )))))))(41 42 )))))(32 33 )))(101 (54 (((50 51 )((53 (67 ((60 (56 (55 59 )))(57 58 ))))(66 (63 (65 (64 (61 62 )))))))(52 68 ))))))))(79 (13 (84 ((77 (76 83 ))(80 (81 82 )))))))))))(72 ((70 71 )(85 (73 74 )))))))))))*
(0 (1 ((2 3 )(14 (4 (5 ((69 (75 (78 ((8 (6 7 ))(((10 (11 (9 12 )))((15 (16 (17 (18 (19 20 )))))(((90 (95 ((94 (86 (87 (21 88 ))))(106 (89 (23 92 ))))))((98 (103 (102 (22 ((105 (93 (97 104 )))(96 100 ))))))(91 99 )))((29 ((24 (28 (25 (26 27 ))))((35 (36 (34 (((30 31 )(37 (38 39 )))(43 ((42 (40 41 ))(49 ((44 45 )(47 (46 48 ))))))))))(32 33 ))))(101 (54 (((50 51 )((53 (67 ((60 (56 (55 59 )))(57 58 ))))(66 (63 (65 (64 (61 62 )))))))(52 68 ))))))))(79 (13 (84 ((77 (76 83 ))(80 (81 82 )))))))))))(72 ((70 71 )(85 (73 74 )))))))))))*
(0 (1 ((2 3 )(14 (4 (5 ((69 (75 (78 ((8 (6 7 ))(((10 (11 (9 12 )))((15 (16 (17 (18 (19 20 )))))(((90 (95 ((94 (86 (87 (21 88 ))))(106 (89 (23 92 ))))))((98 (103 (102 (22 ((105 (93 (97 104 )))(96 100 ))))))(91 99 )))(((29 (24 (25 (28 (26 27 )))))((35 (36 (34 (((30 31 )(37 (38 39 )))(43 (40 ((41 42 )(49 ((44 45 )(47 (46 48 )))))))))))(32 33 )))(101 (54 (((50 51 )((53 ((57 (60 (56 (55 59 ))))(58 67 )))(66 (63 (65 (64 (61 62 )))))))(52 68 ))))))))(79 (13 (84 ((77 (76 83 ))(80 (81 82 )))))))))))(72 ((70 71 )(85 (73 74 )))))))))))*
(0 (1 ((2 3 )(14 (4 (5 ((69 (75 (78 ((8 (6 7 ))(((10 (11 (9 12 )))((15 (16 (17 (18 (19 20 )))))(((90 (95 ((94 (86 (87 (21 88 ))))(106 (89 (23 92 ))))))((98 (103 (102 (22 ((105 (93 (97 104 )))(96 100 ))))))(91 99 )))(((29 (24 (25 (28 (26 27 )))))((35 (36 (34 (41 (42 (((30 31 )(37 (38 39 )))(43 (40 (49 ((44 45 )(47 (46 48 ))))))))))))(32 33 )))(101 (54 (((50 51 )((53 (67 ((60 (56 (55 59 )))(57 58 ))))(66 (63 (65 (64 (61 62 )))))))(52 68 ))))))))(79 (13 (84 ((77 (76 83 ))(80 (81 82 )))))))))))(72 ((70 71 )(85 (73 74 )))))))))))*
(0 (1 ((2 3 )(14 (4 (5 ((69 (75 (78 ((8 (6 7 ))(((10 (11 (9 12 )))((15 (16 (17 (18 (19 20 )))))(((90 (95 ((94 (86 (87 (21 88 ))))(106 (89 (23 92 ))))))((98 (103 (102 (22 ((105 (93 (97 104 )))(96 100 ))))))(91 99 )))((29 ((24 (28 (25 (26 27 ))))((35 (36 (34 (((30 31 )(37 (38 39 )))(43 ((40 (41 42 ))(49 ((44 45 )(47 (46 48 ))))))))))(32 33 ))))(101 (54 (((50 51 )((53 (67 ((60 (56 (55 59 )))(57 58 ))))(66 (63 (65 (64 (61 62 )))))))(52 68 ))))))))(79 (13 (84 ((77 (76 83 ))(80 (81 82 )))))))))))(72 ((70 71 )(85 (73 74 )))))))))))*
(0 (1 ((2 3 )(14 (4 (5 ((69 (75 (78 ((8 (6 7 ))(((10 (11 (9 12 )))((15 (16 (17 (18 (19 20 )))))(((90 (95 ((94 (86 (87 (21 88 ))))(106 (89 (23 92 ))))))((98 (103 (102 (22 ((105 (93 (97 104 )))(96 100 ))))))(91 99 )))(((29 (24 (25 (28 (26 27 )))))((35 (36 (34 (((30 31 )(37 (38 39 )))(43 ((40 (41 42 ))(49 ((44 45 )(47 (46 48 ))))))))))(32 33 )))(101 (54 (((50 51 )((53 (67 (58 (57 (60 (56 (55 59 )))))))(66 (63 (65 (64 (61 62 )))))))(52 68 ))))))))(79 (13 (84 ((77 (76 83 ))(80 (81 82 )))))))))))(72 ((70 71 )(85 (73 74 )))))))))))*
(0 (1 ((2 3 )(14 (4 (5 ((69 (75 (78 ((8 (6 7 ))(((10 (11 (9 12 )))((15 (16 (17 (18 (19 20 )))))(((90 (95 ((94 (86 (87 (21 88 ))))(106 (89 (23 92 ))))))((98 (103 (102 (22 ((105 (93 (97 104 )))(96 100 ))))))(91 99 )))(((29 (24 (25 (28 (26 27 )))))((35 (36 (34 (((30 31 )(37 (38 39 )))(43 ((42 (40 41 ))(49 ((44 45 )(47 (46 48 ))))))))))(32 33 )))(101 (54 (((50 51 )((53 ((57 (60 (56 (55 59 ))))(58 67 )))(66 (63 (65 (64 (61 62 )))))))(52 68 ))))))))(79 (13 (84 ((77 (76 83 ))(80 (81 82 )))))))))))(72 ((70 71 )(85 (73 74 )))))))))));
proc-;
